# Supplementary material for: Arsenal of nanobodies shows broad-spectrum neutralization against SARS-CoV-2 variants of concern in vitro and in vivo in hamster models
Source: Commun Biol. 2022 Sep 9;5:933. doi: 10.1038/s42003-022-03866-z (PMC9461429; doi:10.1038/s42003-022-03866-z)
Supplement: Supplementary file 3 — Supplementary Data 1 [file 42003_2022_3866_MOESM3_ESM.xlsx]

## Sheet: legend
Supplementary Data 1: The source data behind main figures. Source data used to generate Figures 1a, 2a, 3a, 3d, 3e (right panel), 5, 6a-d are included in this spreadsheet.

## Sheet: Figure 1a
		Green Library				Red Library
		VHH	Frequency			Antibody (NRCoV2-sdAb)	Frequency
	NTD-specific	SR01	26		NTD-specific	MRed03	58
		SR03	6			MRed06	2
		SR04	22			MRed07	26
		SR02	2		RBD-specific	MRed04	258
		SR13	31			MRed05	4
		SR16	5		S2-specific	MRed11	1
	RBD-specific	1d	176			MRed18	26
		07	18			MRed19	14
		12	11			MRed20	1
		18	14			MRed22	9
		20	1			MRed25	1
		02	13
		04	20			total	400
		05	32
		10	9
		14	1
		15	13
		17	1
		06	8
		03	5
		11	20
	S2-specific	S2A3	20
		S2A4	2
		S2F3	2
		S2G3	27
		S2G4	15
		total	500

## Sheet: Figure 2a
		Absorbance at 450 nm
		Reference	Negative Control	Benchmark	VHH-Fc
	Recombinant protein	ACE2	isotype	VHH-72	1d	07	12	18	20	MRed04	02	04	05	MRed05	10	14	15	17	06	03	11	SR01	SR03	SR13	SR16	MRed03	MRed06	MRed07	SR04	SR02	S2A3	S2A4	S2F3	MRed18	MRed19	MRed20	MRed22	S2G3	S2G4	MRed11
SARS-CoV-2 subdomain/domain	S1	1.3085	0.1645	1.1674	1.3075	1.3216	1.4241	1.3553	1.2791	1.2957	1.2978	1.2635	1.312	1.2829	1.4561	1.3089	1.3231	1.3685	1.2168	1.2575	1.3207	1.1885	1.1917	1.009	1.0808	1.055	0.7203	1.129	1.2232	0.9202	0.2452	0.2885	0.1184	0.2682	0.123	0.1532	0.171	0.15332	0.2192	0.1189
	NTD	0.0583	0.0971	0.0967	0.0914	0.0981	0.1133	0.14458	0.1276	0.0978	0.1217	0.0896	0.0977	0.0961	0.0945	0.1186	0.1053	0.1049	0.191	0.0951	0.0949	1.3932	1.3779	1.1296	1.3256	1.2061	0.818	1.3684	1.3962	1.0919	0.1094	0.1057	0.0915	0.0946	0.0925	0.104	0.18	0.114	0.1106	0.0902
	RBD	1.3444	0.1462	1.4011	1.5833	1.6347	1.6828	1.356	1.5053	1.487	1.6727	1.5632	1.6215	1.397	1.7049	1.6813	1.5274	1.5579	1.582	1.6223	1.5821	0.2068	0.2098	0.1692	0.13969	0.1693	0.195	0.2387	0.1772	0.1959	0.216	0.2686	0.0952	0.1903	0.0998	0.1147	0.1082	0.165	0.1644	0.0991
	S2	0.0589	0.0676	0.087	0.13533	0.136	0.15698	0.092	0.0899	0.0746	0.1444	0.12657	0.12651	0.0811	0.16463	0.1838	0.0876	0.0936	0.1828	0.13931	0.14444	0.1046	0.1411	0.0717	0.0902	0.0869	0.0696	0.0806	0.102	0.0982	0.9653	0.5675	1.2382	1.2393	1.2093	1.2012	0.6906	0.8032	0.4659	1.3006
SARS-CoV-2 Spike	Omicron	2.0357	0.0903	0.1041	0.1272	0.0932	2.3611	0.113	0.9392	0.3811	0.0963	1.1798	0.0972	0.1088	2.8125	2.763	2.4544	2.2168	1.322	1.6695	2.9172	2.673	1.9907	1.9683	1.7577	1.001	0.4574	0.4184	1.0588	2.1112	3.0844	0.6144	1.911	1.9849	1.8309	1.7741	0.1831	2.8812	1.05	2.7464
	Kappa	1.3595	0.1588	1.1292	1.212	1.2399	1.3765	1.3126	1.2763	1.3166	1.1096	0.1074	1.0444	1.2576	0.6503	0.2327	0.1112	0.306	1.1195	1.2034	1.2921	1.281	1.1166	1.1242	1.0553	0.9479	0.6518	0.9636	1.0828	1.0097	1.3934	0.403	0.3198	0.2528	0.1596	1.2579	0.4278	1.3066	0.7651	1.2391
	Delta	1.3694	0.1883	1.2968	1.3508	1.355	1.4693	1.3603	1.3539	1.3598	1.3068	0.3176	1.3404	1.2821	1.0218	0.3642	0.316	1.0919	1.2929	1.3261	1.3606	1.5553	1.4451	1.0376	1.3007	1.2295	1.0689	1.2389	1.36	1.1877	1.4211	1.3216	1.3422	1.3614	1.372	1.4278	0.9364	1.3482	1.168	1.4714
	Wuhan	1.3373	0.2031	1.2777	1.3239	1.3375	1.5193	1.3855	1.3547	1.3616	1.3072	1.3125	1.3387	1.2959	1.477	1.5202	1.1886	1.4527	1.2923	1.308	1.3814	1.1896	1.0862	1.20746	1.1162	1.069	0.8056	1.0858	1.0899	0.7783	1.4065	1.3189	1.4319	1.3929	1.4131	1.4851	0.7234	1.3578	1.0579	1.5518
	Alpha	1.3321	0.1667	1.1692	1.2777	1.3177	1.4207	1.3059	1.258	1.243	1.2572	1.2911	1.3056	1.2996	1.4496	1.3909	1.3124	1.3469	1.2395	1.295	1.3643	1.2871	1.15	1.03202	1.1756	1.0677	0.8758	0.9762	1.1431	1.047	1.3209	1.1697	0.5908	1.3	1.2089	1.1554	0.5508	1.2773	0.7378	1.3563
	Beta	1.3532	0.1155	1.1097	1.1892	1.2338	1.3773	1.3044	1.2779	1.2919	0.1086	0.3643	0.1913	1.2036	1.1694	1.0594	1.2241	1.1894	1.0719	1.183	1.2901	1.2517	1.0044	1.3268	1.0283	0.9336	0.6186	0.9538	1.0811	0.8502	1.3677	1.2196	1.2755	1.363	1.3479	1.3951	0.8843	1.2812	0.9775	1.4192
	Gamma	1.3622	0.1278	1.182	1.2429	1.2872	1.4758	1.341	1.3634	1.3079	0.1288	0.4544	0.2254	1.2766	1.3267	1.3208	1.2635	1.2531	1.1776	1.2343	1.3636	1.2907	1.1874	1.02849	1.1507	0.8384	0.5017	1.0639	1.1815	0.8741	1.4065	1.2404	1.3991	1.3946	1.4232	1.4175	0.734	1.3109	0.9087	1.4937
Spike from CoV related viruses	Pangolin CoV	1.3109	0.1173	1.1242	1.1178	1.1562	1.2819	0.8006	1.2591	1.3052	0.4861	0.1237	0.7727	0.1157	0.2799	0.123	0.1336	0.2231	0.6299	0.8575	1.1927	0.7369	0.6616	0.0941	0.5534	0.2369	0.1391	0.4121	0.709	0.3853	1.3646	1.0376	1.2357	1.2341	1.2171	1.0757	0.3984	1.3022	1.1354	0.6984
	Bat SARS-L CoV-WIV1	1.3607	0.1118	1.3187	1.1791	1.2726	1.2927	0.2514	1.1635	0.8663	0.1101	0.1177	0.1116	0.1122	0.1042	0.1155	0.0981	0.1395	0.1429	0.7998	1.3599	1.0634	0.1894	0.0834	0.1212	0.107	0.0851	0.1099	0.1233	0.2716	0.4327	0.5863	1.1266	1.2102	1.1721	1.0871	0.2666	1.3268	1.2885	0.1133
	Bat SARS-L CoV	1.3875	0.0873	1.1889	0.9124	1.2178	1.2131	0.1294	0.9004	0.5701	0.0971	0.0922	0.1	0.0914	0.0959	0.0913	0.0894	0.1143	0.1037	0.1731	1.3983	1.1132	0.187	0.0819	0.125	0.1112	0.0877	0.0997	0.1108	0.3338	0.1902	0.3487	1.1871	1.1995	1.1229	1.0059	0.2351	1.2504	1.0533	0.1416
	Human SARS-CoV	1.3268	0.0836	1.1553	0.4782	1.2149	1.1507	0.1147	0.6578	0.3852	0.0959	0.0987	0.0973	0.0875	0.0942	0.1004	0.088	0.1063	0.0941	0.1608	1.3326	1.1716	0.1677	0.0815	0.1195	0.1006	0.0746	0.0897	0.169	0.4585	0.2042	0.2392	1.1296	1.1681	1.0589	0.9375	0.1229	1.2879	1.009	0.1207
	Civet SARS-CoV	0.0961	0.0953	1.3299	0.6687	1.2524	1.2639	0.1133	1.0137	0.6541	0.0925	0.1001	0.0983	0.1007	0.0963	0.1015	0.0898	0.1143	0.1008	0.1864	1.3782	1.1134	0.1943	0.0808	0.1042	0.092	0.0858	0.1065	0.098	0.2536	0.223	0.1802	1.2306	1.0398	0.8549	0.8338	0.0901	1.3279	1.17	0.1812
	Bat CoV-HKU9	0.0604	0.0905	0.1352	0.0934	0.0711	0.0963	0.0647	0.0626	0.0635	0.086	0.1039	0.073	0.131	0.0742	0.1026	0.067	0.0668	0.0662	0.1016	0.0738	0.0655	0.0699	0.0734	0.0745	0.0662	0.068	0.092	0.0752	0.0681	0.1141	0.1104	0.1164	0.0652	0.0652	0.0655	0.0673	0.1074	0.1048	0.0657
	CoV-HKU1	0.0531	0.0544	0.0737	0.0508	0.0698	0.0812	0.0524	0.062	0.0589	0.055	0.0615	0.0849	0.0721	0.0707	0.0627	0.0538	0.0533	0.0752	0.0547	0.0899	0.0507	0.0562	0.0463	0.0793	0.047	0.0531	0.0598	0.0512	0.0522	0.0662	0.0686	0.0676	0.078	0.078	0.085	0.0794	0.0656	0.0663	0.0919
	CoV-OC43	0.0634	0.069	0.0905	0.0643	0.1094	0.1237	0.073	0.0796	0.0733	0.0632	0.0734	0.0969	0.0793	0.1062	0.1115	0.0767	0.0739	0.1017	0.0615	0.1238	0.1016	0.0817	0.0707	0.1035	0.0704	0.0698	0.0696	0.0701	0.0737	0.0915	0.082	0.1137	0.1164	0.1164	0.1065	0.1061	0.1117	0.0939	0.0996
	MERS-CoV	0.0621	0.09	0.1162	0.0886	0.0664	0.0999	0.0601	0.0601	0.0679	0.086	0.0961	0.0803	0.1166	0.069	0.1094	0.0626	0.0618	0.0751	0.0964	0.0757	0.0782	0.0709	0.0648	0.0766	0.0723	0.0746	0.0867	0.0679	0.0664	0.1086	0.109	0.1119	0.0798	0.0798	0.0906	0.0876	0.1031	0.1149	0.1075
	Hedgehog CoV-HKU31	0.0692	0.0621	0.0834	0.0656	0.111	0.1537	0.0692	0.0754	0.0706	0.0604	0.0643	0.0942	0.0826	0.1176	0.108	0.0702	0.0772	0.0986	0.0597	0.1355	0.093	0.0782	0.0645	0.115	0.0698	0.078	0.0604	0.0668	0.0815	0.0782	0.074	0.0925	0.1223	0.1223	0.1145	0.104	0.1131	0.0932	0.1045
	Avian_IBV	0.0609	0.0891	0.1141	0.0885	0.0726	0.0984	0.0638	0.0718	0.0651	0.0893	0.0955	0.0711	0.1196	0.0722	0.0933	0.0622	0.0609	0.0675	0.0969	0.0715	0.0689	0.0729	0.0706	0.0769	0.0707	0.0707	0.0901	0.0678	0.0688	0.1059	0.1233	0.1114	0.0784	0.0784	0.0713	0.0737	0.1137	0.1063	0.0739
	Swine deltaCoV	0.0519	0.0961	0.1388	0.1067	0.0785	0.1177	0.0782	0.0704	0.0794	0.098	0.1079	0.0775	0.1408	0.0829	0.1219	0.0792	0.0751	0.0715	0.1065	0.0826	0.0811	0.0832	0.078	0.0886	0.0783	0.076	0.089	0.0803	0.0777	0.1305	0.1248	0.1321	0.0791	0.0791	0.0743	0.0765	0.1254	0.1238	0.0774
	Bat CoV-512	0.061	0.0912	0.1169	0.0956	0.0747	0.1036	0.0652	0.0678	0.0657	0.0931	0.0968	0.078	0.123	0.078	0.1069	0.0659	0.0842	0.0667	0.0982	0.0723	0.074	0.0748	0.0729	0.0809	0.0773	0.0808	0.0944	0.071	0.0753	0.1081	0.0994	0.1099	0.1023	0.1023	0.1007	0.0842	0.1143	0.1054	0.076
	CoV-NL63	0.3981	0.0506	0.0659	0.0583	0.0783	0.0818	0.0505	0.0637	0.0546	0.0624	0.0573	0.0723	0.0729	0.0794	0.0541	0.0546	0.0508	0.0715	0.0496	0.0793	0.0494	0.0548	0.0483	0.0808	0.0669	0.0498	0.0586	0.0509	0.0506	0.0583	0.0546	0.0567	0.0778	0.0778	0.0773	0.0723	0.0601	0.0599	0.0769
	Bat 229E-related CoV	0.0551	0.0884	0.1137	0.0923	0.0753	0.1005	0.0636	0.0621	0.0624	0.087	0.0963	0.0708	0.1167	0.0754	0.0989	0.0626	0.0683	0.0793	0.1098	0.0739	0.0695	0.0787	0.074	0.0752	0.0696	0.0701	0.0922	0.0761	0.0703	0.1433	0.1302	0.1405	0.1431	0.1431	0.1187	0.0935	0.1452	0.1204	0.104
	CoV-229E	0.0616	0.0467	0.0601	0.0566	0.0704	0.0889	0.0524	0.0598	0.0505	0.0642	0.0534	0.0753	0.0713	0.0682	0.0521	0.0532	0.0537	0.0662	0.0583	0.0677	0.0529	0.0666	0.059	0.0873	0.0504	0.0508	0.0599	0.0494	0.0671	0.0581	0.0548	0.0616	0.0883	0.0883	0.0953	0.0743	0.0619	0.0587	0.0842
	Bin			1															5			7/9/10						9		10		12						14		16
											2/3/4									6						8			7/9		11		13						15

## Sheet: Figure 3a,d,e
	Fig. 3a:									Fig. 3d:									Fig. 3e (right panel):
	Size exclusion chromatogram of 1d									In vivo steability and persistence in serum									Stability against aerosolization
	mL	mAU280 nm								VHH-Fc oncentration vs. Days post-injection									EC50 vs. Pre/post aerosolization
	0	0.01									[VHH-Fc] (µg/mL)									EC50 (nM)
	0.03	0.01									1d			VHH-72						Pre		Post
	0.06	0.01								day post injection	a	b	c	a2	b2	c2			VHH	1	2	3	4
	0.09	-0.01								0	-0.18115	-0.28746	-0.35549	1.29975	1.24444	1.61236			1d	1.014	1.483	1.11	1.85
	0.12	-0.05								1	40.9535	39.7692	39.9287	35.9372	39.0826	40.5615			02	0.1926	0.2018	0.21	0.2305
	0.15	-0.06								4	30.5035	29.164	30.1569	28.7928	31.527	32.7486			07	1.073	1.045	0.9724	1.049
	0.18	-0.06																	11	0.223	0.2195	0.2206	0.1975
	0.2	-0.07
	0.23	-0.09
	0.26	-0.1
	0.29	-0.13
	0.32	-0.14
	0.35	-0.13
	0.38	-0.14
	0.41	-0.15
	0.44	-0.16
	0.47	-0.18
	0.5	-0.2
	0.53	-0.2
	0.56	-0.2
	0.58	-0.2
	0.61	-0.2
	0.64	-0.21
	0.67	-0.22
	0.7	-0.22
	0.73	-0.21
	0.76	-0.23
	0.79	-0.23
	0.82	-0.22
	0.85	-0.23
	0.88	-0.24
	0.91	-0.22
	0.93	-0.21
	0.96	-0.22
	0.99	-0.23
	1.02	-0.24
	1.05	-0.23
	1.08	-0.24
	1.11	-0.25
	1.14	-0.27
	1.17	-0.28
	1.2	-0.28
	1.23	-0.28
	1.26	-0.27
	1.29	-0.27
	1.31	-0.28
	1.34	-0.29
	1.37	-0.29
	1.4	-0.31
	1.43	-0.31
	1.46	-0.29
	1.49	-0.28
	1.52	-0.29
	1.55	-0.3
	1.58	-0.31
	1.61	-0.3
	1.64	-0.3
	1.67	-0.32
	1.69	-0.33
	1.72	-0.33
	1.75	-0.33
	1.78	-0.32
	1.81	-0.32
	1.84	-0.32
	1.87	-0.33
	1.9	-0.32
	1.93	-0.32
	1.96	-0.32
	1.99	-0.32
	2.02	-0.32
	2.04	-0.32
	2.07	-0.31
	2.1	-0.32
	2.13	-0.34
	2.16	-0.36
	2.19	-0.35
	2.22	-0.33
	2.25	-0.33
	2.28	-0.35
	2.31	-0.36
	2.34	-0.37
	2.37	-0.36
	2.4	-0.35
	2.42	-0.34
	2.45	-0.34
	2.48	-0.34
	2.51	-0.36
	2.54	-0.37
	2.57	-0.37
	2.6	-0.39
	2.63	-0.37
	2.66	-0.36
	2.69	-0.35
	2.72	-0.36
	2.75	-0.38
	2.78	-0.4
	2.8	-0.4
	2.83	-0.38
	2.86	-0.37
	2.89	-0.38
	2.92	-0.39
	2.95	-0.39
	2.98	-0.4
	3.01	-0.41
	3.04	-0.4
	3.07	-0.4
	3.1	-0.41
	3.13	-0.41
	3.15	-0.42
	3.18	-0.42
	3.21	-0.43
	3.24	-0.42
	3.27	-0.41
	3.3	-0.4
	3.33	-0.38
	3.36	-0.39
	3.39	-0.42
	3.42	-0.43
	3.45	-0.42
	3.48	-0.41
	3.51	-0.41
	3.53	-0.41
	3.56	-0.42
	3.59	-0.41
	3.62	-0.41
	3.65	-0.41
	3.68	-0.4
	3.71	-0.4
	3.74	-0.4
	3.77	-0.41
	3.8	-0.41
	3.83	-0.41
	3.86	-0.41
	3.89	-0.41
	3.91	-0.4
	3.94	-0.41
	3.97	-0.39
	4	-0.38
	4.03	-0.4
	4.06	-0.4
	4.09	-0.4
	4.12	-0.39
	4.15	-0.4
	4.18	-0.4
	4.21	-0.41
	4.24	-0.4
	4.26	-0.4
	4.29	-0.41
	4.32	-0.42
	4.35	-0.42
	4.38	-0.43
	4.41	-0.41
	4.44	-0.41
	4.47	-0.4
	4.5	-0.39
	4.53	-0.4
	4.56	-0.41
	4.59	-0.42
	4.62	-0.42
	4.64	-0.41
	4.67	-0.39
	4.7	-0.39
	4.73	-0.39
	4.76	-0.37
	4.79	-0.36
	4.82	-0.35
	4.85	-0.36
	4.88	-0.36
	4.91	-0.35
	4.94	-0.35
	4.97	-0.36
	5	-0.36
	5.02	-0.35
	5.05	-0.35
	5.08	-0.36
	5.11	-0.36
	5.14	-0.36
	5.17	-0.37
	5.2	-0.37
	5.23	-0.37
	5.26	-0.38
	5.29	-0.38
	5.32	-0.38
	5.35	-0.38
	5.37	-0.39
	5.4	-0.4
	5.43	-0.39
	5.46	-0.39
	5.49	-0.4
	5.52	-0.41
	5.55	-0.4
	5.58	-0.39
	5.61	-0.39
	5.64	-0.39
	5.67	-0.39
	5.7	-0.38
	5.73	-0.36
	5.75	-0.37
	5.78	-0.37
	5.81	-0.37
	5.84	-0.36
	5.87	-0.35
	5.9	-0.35
	5.93	-0.35
	5.96	-0.35
	5.99	-0.34
	6.02	-0.31
	6.05	-0.32
	6.08	-0.33
	6.11	-0.34
	6.13	-0.36
	6.16	-0.37
	6.19	-0.38
	6.22	-0.37
	6.25	-0.37
	6.28	-0.37
	6.31	-0.37
	6.34	-0.36
	6.37	-0.37
	6.4	-0.38
	6.43	-0.38
	6.46	-0.36
	6.48	-0.32
	6.51	-0.29
	6.54	-0.26
	6.57	-0.23
	6.6	-0.19
	6.63	-0.15
	6.66	-0.1
	6.69	-0.03
	6.72	0.03
	6.75	0.08
	6.78	0.14
	6.81	0.19
	6.84	0.28
	6.86	0.37
	6.89	0.44
	6.92	0.51
	6.95	0.56
	6.98	0.62
	7.01	0.7
	7.04	0.78
	7.07	0.85
	7.1	0.9
	7.13	0.96
	7.16	1.03
	7.19	1.1
	7.22	1.14
	7.24	1.2
	7.27	1.24
	7.3	1.27
	7.33	1.3
	7.36	1.33
	7.39	1.36
	7.42	1.37
	7.45	1.38
	7.48	1.42
	7.51	1.48
	7.54	1.54
	7.57	1.62
	7.59	1.71
	7.62	1.8
	7.65	1.91
	7.68	2.04
	7.71	2.18
	7.74	2.33
	7.77	2.47
	7.8	2.61
	7.83	2.75
	7.86	2.92
	7.89	3.14
	7.92	3.42
	7.95	3.71
	7.97	4.07
	8	4.47
	8.03	4.84
	8.06	5.18
	8.09	5.48
	8.12	5.77
	8.15	6.02
	8.18	6.24
	8.21	6.44
	8.24	6.63
	8.27	6.79
	8.3	6.97
	8.33	7.12
	8.35	7.27
	8.38	7.43
	8.41	7.57
	8.44	7.72
	8.47	7.9
	8.5	8.12
	8.53	8.35
	8.56	8.61
	8.59	8.88
	8.62	9.14
	8.65	9.4
	8.68	9.65
	8.7	9.88
	8.73	10.07
	8.76	10.24
	8.79	10.42
	8.82	10.56
	8.85	10.66
	8.88	10.74
	8.91	10.77
	8.94	10.76
	8.97	10.71
	9	10.65
	9.03	10.59
	9.06	10.5
	9.08	10.39
	9.11	10.27
	9.14	10.15
	9.17	10.03
	9.2	9.89
	9.23	9.72
	9.26	9.55
	9.29	9.36
	9.32	9.13
	9.35	8.92
	9.38	8.68
	9.41	8.41
	9.44	8.1
	9.46	7.82
	9.49	7.51
	9.52	7.17
	9.55	6.83
	9.58	6.52
	9.61	6.2
	9.64	5.86
	9.67	5.54
	9.7	5.26
	9.73	5
	9.76	4.73
	9.79	4.52
	9.82	4.35
	9.84	4.22
	9.87	4.11
	9.9	4.06
	9.93	4.03
	9.96	4.02
	9.99	4.06
	10.02	4.14
	10.05	4.25
	10.08	4.36
	10.11	4.49
	10.14	4.65
	10.17	4.82
	10.19	4.99
	10.22	5.17
	10.25	5.37
	10.28	5.57
	10.31	5.76
	10.34	5.94
	10.37	6.15
	10.4	6.37
	10.43	6.57
	10.46	6.78
	10.49	7.03
	10.52	7.33
	10.55	7.63
	10.57	7.94
	10.6	8.31
	10.63	8.72
	10.66	9.12
	10.69	9.52
	10.72	9.98
	10.75	10.4
	10.78	10.81
	10.81	11.21
	10.84	11.61
	10.87	11.94
	10.9	12.26
	10.93	12.56
	10.95	12.83
	10.98	13.05
	11.01	13.26
	11.04	13.46
	11.07	13.61
	11.1	13.71
	11.13	13.8
	11.16	13.88
	11.19	13.94
	11.22	13.95
	11.25	13.93
	11.28	13.88
	11.3	13.79
	11.33	13.66
	11.36	13.49
	11.39	13.27
	11.42	13.03
	11.45	12.77
	11.48	12.45
	11.51	12.11
	11.54	11.73
	11.57	11.33
	11.6	10.89
	11.63	10.48
	11.66	10.04
	11.68	9.59
	11.71	9.15
	11.74	8.75
	11.77	8.37
	11.8	8.01
	11.83	7.73
	11.86	7.48
	11.89	7.3
	11.92	7.17
	11.95	7.1
	11.98	7.08
	12.01	7.12
	12.04	7.2
	12.06	7.31
	12.09	7.46
	12.12	7.66
	12.15	7.89
	12.18	8.13
	12.21	8.41
	12.24	8.75
	12.27	9.11
	12.3	9.51
	12.33	9.95
	12.36	10.51
	12.39	11.08
	12.41	11.72
	12.44	12.49
	12.47	13.46
	12.5	14.61
	12.53	16.03
	12.56	18.05
	12.59	20.7
	12.62	24.3
	12.65	29.39
	12.68	37.61
	12.71	48.75
	12.74	64.9
	12.77	88.91
	12.79	124.61
	12.82	171.48
	12.85	234.71
	12.88	323.13
	12.91	434.15
	12.94	567.08
	12.97	726.09
	13	927.94
	13.03	1136.55
	13.06	1360.21
	13.09	1594.61
	13.12	1833.82
	13.15	2033.55
	13.17	2200.75
	13.2	2329.79
	13.23	2416.24
	13.26	2469.52
	13.29	2499.32
	13.32	2518.8
	13.35	2530.09
	13.38	2537.14
	13.41	2542.96
	13.44	2543.54
	13.47	2544.36
	13.5	2546.72
	13.52	2546.71
	13.55	2545.01
	13.58	2544.06
	13.61	2548.14
	13.64	2549.59
	13.67	2545.79
	13.7	2540.29
	13.73	2532.91
	13.76	2525.89
	13.79	2520.05
	13.82	2509.41
	13.85	2495.77
	13.88	2471.54
	13.9	2439.18
	13.93	2394.67
	13.96	2328.6
	13.99	2242.8
	14.02	2142.08
	14.05	2023.27
	14.08	1878.66
	14.11	1733.9
	14.14	1585.74
	14.17	1435.96
	14.2	1279.97
	14.23	1142.59
	14.26	1013.24
	14.28	888.61
	14.31	773.44
	14.34	674.45
	14.37	585.35
	14.4	500.24
	14.43	428.5
	14.46	366.87
	14.49	313.04
	14.52	262.38
	14.55	222.77
	14.58	188.78
	14.61	158.99
	14.63	133.07
	14.66	112.6
	14.69	95.36
	14.72	80.09
	14.75	67.73
	14.78	57.77
	14.81	49.45
	14.84	41.93
	14.87	36.19
	14.9	31.41
	14.93	27.32
	14.96	23.73
	14.99	20.95
	15.01	18.61
	15.04	16.55
	15.07	14.83
	15.1	13.45
	15.13	12.26
	15.16	11.16
	15.19	10.27
	15.22	9.51
	15.25	8.87
	15.28	8.26
	15.31	7.78
	15.34	7.38
	15.37	6.99
	15.39	6.66
	15.42	6.38
	15.45	6.12
	15.48	5.87
	15.51	5.68
	15.54	5.52
	15.57	5.35
	15.6	5.19
	15.63	5.05
	15.66	4.92
	15.69	4.8
	15.72	4.67
	15.74	4.58
	15.77	4.5
	15.8	4.39
	15.83	4.29
	15.86	4.2
	15.89	4.14
	15.92	4.05
	15.95	3.96
	15.98	3.89
	16.01	3.81
	16.04	3.73
	16.07	3.65
	16.1	3.59
	16.12	3.53
	16.15	3.45
	16.18	3.38
	16.21	3.32
	16.24	3.26
	16.27	3.18
	16.3	3.11
	16.33	3.05
	16.36	2.99
	16.39	2.94
	16.42	2.88
	16.45	2.81
	16.48	2.74
	16.5	2.67
	16.53	2.62
	16.56	2.57
	16.59	2.51
	16.62	2.46
	16.65	2.41
	16.68	2.36
	16.71	2.31
	16.74	2.25
	16.77	2.21
	16.8	2.18
	16.83	2.12
	16.85	2.08
	16.88	2.03
	16.91	1.98
	16.94	1.93
	16.97	1.9
	17	1.86
	17.03	1.81
	17.06	1.77
	17.09	1.74
	17.12	1.7
	17.15	1.67
	17.18	1.63
	17.21	1.61
	17.23	1.58
	17.26	1.53
	17.29	1.47
	17.32	1.42
	17.35	1.38
	17.38	1.35
	17.41	1.34
	17.44	1.34
	17.47	1.32
	17.5	1.28
	17.53	1.24
	17.56	1.21
	17.59	1.18
	17.61	1.15
	17.64	1.14
	17.67	1.13
	17.7	1.12
	17.73	1.11
	17.76	1.11
	17.79	1.11
	17.82	1.14
	17.85	1.19
	17.88	1.26
	17.91	1.38
	17.94	1.52
	17.96	1.66
	17.99	1.85
	18.02	2.06
	18.05	2.3
	18.08	2.57
	18.11	2.82
	18.14	3.03
	18.17	3.22
	18.2	3.41
	18.23	3.56
	18.26	3.67
	18.29	3.76
	18.32	3.83
	18.34	3.88
	18.37	3.9
	18.4	3.92
	18.43	3.92
	18.46	3.92
	18.49	3.94
	18.52	3.98
	18.55	3.98
	18.58	4
	18.61	4.03
	18.64	4.05
	18.67	4.07
	18.7	4.1
	18.72	4.13
	18.75	4.14
	18.78	4.13
	18.81	4.11
	18.84	4.06
	18.87	3.97
	18.9	3.87
	18.93	3.78
	18.96	3.64
	18.99	3.48
	19.02	3.29
	19.05	3.08
	19.08	2.85
	19.1	2.62
	19.13	2.4
	19.16	2.14
	19.19	1.93
	19.22	1.75
	19.25	1.59
	19.28	1.45
	19.31	1.35
	19.34	1.25
	19.37	1.17
	19.4	1.11
	19.43	1.05
	19.45	1
	19.48	0.94
	19.51	0.89
	19.54	0.81
	19.57	0.77
	19.6	0.72
	19.63	0.69
	19.66	0.66
	19.69	0.61
	19.72	0.57
	19.75	0.55
	19.78	0.54
	19.81	0.55
	19.83	0.55
	19.86	0.55
	19.89	0.56
	19.92	0.58
	19.95	0.57
	19.98	0.58
	20.01	0.56
	20.04	0.54
	20.07	0.51
	20.1	0.5
	20.13	0.47
	20.16	0.42
	20.19	0.37
	20.21	0.35
	20.24	0.32
	20.27	0.27
	20.3	0.23
	20.33	0.21
	20.36	0.15
	20.39	0.09
	20.42	0.03
	20.45	-0.04
	20.48	-0.12
	20.51	-0.2
	20.54	-0.28
	20.56	-0.35
	20.59	-0.44
	20.62	-0.51
	20.65	-0.58
	20.68	-0.63
	20.71	-0.65
	20.74	-0.66
	20.77	-0.63
	20.8	-0.54
	20.83	-0.44
	20.86	-0.33
	20.89	-0.19
	20.92	-0.04
	20.94	0.11
	20.97	0.27
	21	0.42
	21.03	0.53
	21.06	0.61
	21.09	0.66
	21.12	0.68
	21.15	0.68
	21.18	0.68
	21.21	0.66
	21.24	0.6
	21.27	0.56
	21.3	0.51
	21.32	0.46
	21.35	0.41
	21.38	0.36
	21.41	0.34
	21.44	0.31
	21.47	0.27
	21.5	0.26
	21.53	0.24
	21.56	0.21
	21.59	0.19
	21.62	0.16
	21.65	0.13
	21.67	0.11
	21.7	0.07
	21.73	0.05
	21.76	0.04
	21.79	0.02
	21.82	0.01
	21.85	0.01
	21.88	0
	21.91	-0.02
	21.94	-0.02
	21.97	-0.04
	22	-0.06
	22.03	-0.07
	22.05	-0.08
	22.08	-0.08
	22.11	-0.09
	22.14	-0.1
	22.17	-0.12
	22.2	-0.14
	22.23	-0.15
	22.26	-0.15
	22.29	-0.15
	22.32	-0.15
	22.35	-0.16
	22.38	-0.17
	22.41	-0.16
	22.43	-0.15
	22.46	-0.15
	22.49	-0.16
	22.52	-0.18
	22.55	-0.18
	22.58	-0.17
	22.61	-0.18
	22.64	-0.21
	22.67	-0.22
	22.7	-0.23
	22.73	-0.24
	22.76	-0.24
	22.78	-0.25
	22.81	-0.23
	22.84	-0.23
	22.87	-0.25
	22.9	-0.25
	22.93	-0.25
	22.96	-0.25
	22.99	-0.24
	23.02	-0.24
	23.05	-0.23
	23.08	-0.24
	23.11	-0.25
	23.14	-0.25
	23.16	-0.26
	23.19	-0.27
	23.22	-0.26
	23.25	-0.24
	23.28	-0.26
	23.31	-0.28
	23.34	-0.29
	23.37	-0.29
	23.4	-0.28
	23.43	-0.27
	23.46	-0.27
	23.49	-0.26
	23.52	-0.24
	23.54	-0.24
	23.57	-0.25
	23.6	-0.26
	23.63	-0.26
	23.66	-0.26
	23.69	-0.26
	23.72	-0.27
	23.75	-0.27
	23.78	-0.27
	23.81	-0.27
	23.84	-0.26
	23.87	-0.27
	23.89	-0.27
	23.92	-0.27
	23.95	-0.27
	23.98	-0.27
	24.01	-0.27
	24.04	-0.26
	24.07	-0.26
	24.1	-0.26
	24.13	-0.27
	24.16	-0.28
	24.19	-0.28
	24.22	-0.27
	24.25	-0.26
	24.27	-0.27
	24.3	-0.28
	24.33	-0.29
	24.36	-0.31
	24.39	-0.3
	24.42	-0.32
	24.45	-0.33
	24.48	-0.32
	24.51	-0.33
	24.54	-0.32
	24.57	-0.31
	24.6	-0.31
	24.63	-0.32
	24.65	-0.33
	24.68	-0.34
	24.71	-0.32
	24.74	-0.33
	24.77	-0.32
	24.8	-0.31
	24.83	-0.31
	24.86	-0.31
	24.89	-0.31
	24.92	-0.31
	24.95	-0.29
	24.98	-0.29
	25	-0.27
	25.03	-0.26
	25.06	-0.23
	25.09	-0.22
	25.12	-0.2
	25.15	-0.18
	25.18	-0.17
	25.21	-0.17
	25.24	-0.16
	25.27	-0.13
	25.3	-0.12
	25.33	-0.11
	25.36	-0.1
	25.38	-0.08
	25.41	-0.08
	25.44	-0.09
	25.47	-0.06
	25.5	-0.03
	25.53	-0.01
	25.56	-0.02
	25.59	-0.01
	25.62	-0.01
	25.65	0
	25.68	0
	25.71	-0.01
	25.74	-0.01
	25.76	-0.01
	25.79	0
	25.82	-0.01
	25.85	0
	25.88	0.01
	25.91	0
	25.94	0
	25.97	0.02
	26	0.01
	23.66	-0.09
	23.69	-0.09
	23.71	-0.07
	23.74	-0.04
	23.77	-0.02
	23.79	0
	23.82	0.01
	23.85	0.04
	23.87	0.06
	23.9	0.09
	23.93	0.11
	23.95	0.15
	23.98	0.18
	24.01	0.22
	24.03	0.24
	24.06	0.26
	24.09	0.3
	24.11	0.32
	24.14	0.34
	24.17	0.35
	24.19	0.37
	24.22	0.36
	24.25	0.36
	24.27	0.38
	24.3	0.39
	24.33	0.39
	24.35	0.39
	24.38	0.4
	24.4	0.42
	24.43	0.41
	24.46	0.42
	24.48	0.43
	24.51	0.43
	24.54	0.43
	24.56	0.44
	24.59	0.45
	24.62	0.44
	24.64	0.42
	24.67	0.39
	24.7	0.4
	24.72	0.4
	24.75	0.41
	24.78	0.4
	24.8	0.39
	24.83	0.38
	24.86	0.36
	24.88	0.33
	24.91	0.29
	24.94	0.27
	24.96	0.26
	24.99	0.24
	25.02	0.23
	25.04	0.2
	25.07	0.15
	25.1	0.13
	25.12	0.11
	25.15	0.08
	25.17	0.06
	25.2	0.06
	25.23	0.04
	25.25	0.03
	25.28	0.02
	25.31	0.01
	25.33	0
	25.36	-0.02
	25.39	-0.03
	25.41	-0.03
	25.44	-0.03
	25.47	-0.04
	25.49	-0.05
	25.52	-0.04
	25.55	-0.04
	25.57	-0.04
	25.6	-0.05
	25.63	-0.05
	25.65	-0.05
	25.68	-0.03
	25.71	-0.02
	25.73	-0.01
	25.76	-0.02
	25.79	-0.01
	25.81	0
	25.84	0
	25.87	0.02
	25.89	0.04
	25.92	0.07
	25.94	0.08
	25.97	0.09
	26	0.1

## Sheet: Figure 5
Figure 5: Epitope mapping by HDX
Batch 1					VHH-72		Batch 2					VHH 03		VHH 11		SR03		SR04		MRed03		MRed07		Batch 3					04		05		06		10		14		15		Batch 4					VHH 17		VHH 18
					ΔD (%)	1-p value						ΔD (%)	1-p value	ΔD (%)	1-p value	ΔD (%)	1-p value	ΔD (%)	1-p value	ΔD (%)	1-p value	ΔD (%)	1-p value						ΔD (%)	1-p value	ΔD (%)	1-p value	ΔD (%)	1-p value	ΔD (%)	1-p value	ΔD (%)	1-p value	ΔD (%)	1-p value						ΔD (%)	1-p value	ΔD (%)	1-p value
Start	Stop	Peptide sequence	Charge (z)	RT (min)	3x SD ± 4.3%		Start	Stop	Peptide sequence	Charge (z)	RT (min)	3x SD ± 5.0%		3x SD ± 3.7%		3x SD ± 4.1%		3x SD ± 6.0%		3x SD ± 3.9%		3x SD ± 5.0%		Start	Stop	Peptide sequence	Charge (z)	RT (min)	3x SD ± 3.8%		3x SD ± 4.7%		3x SD ± 4.1%		3x SD ± 4.5%		3x SD ± 4.3%		3x SD ± 4.1%		Start	Stop	Peptide sequence	Charge (z)	RT (min)	3x SD ± 4.8%		3x SD ± 3.6%
348	361	ASVYAWNRKRISNC	3	10.12	-0.545	0.760851	32	43	FTRGVYYPDKVF	2	10.04	3.35067	0.689091	0.707333	0.155011	4.46633	0.976117	9.22833	0.999818	-20.986	0.999961	5.489	0.994427	21	31	RTQLPPAYTNS	2	6.09	-1.39133	0.586524	0.695	0.270086	-3.06867	0.887833	-4.56367	0.930132	-1.63333	0.454074	-6.846	0.945718	21	31	RTQLPPAYTNS	2	6.09	-2.21533	0.739381	-2.29933	0.839904
351	361	YAWNRKRISNC	3	10.12	-0.612	0.74767	32	48	FTRGVYYPDKVFRSSVL	3	9.98	-0.0993333	0.0463938	-2.414	0.79052	2.85567	0.833373	3.76367	0.96564	-20.0093	0.999938	1.996	0.730936	32	42	FTRGVYYPDKV	2	8.03	-2.39567	0.445817	-3.052	0.57937	-1.509	0.31811	-1.25667	0.281999	-1.735	0.375115	-0.708667	0.160905	32	43	FTRGVYYPDKVF	2	10.04	-4.21967	0.965592	-2.618	0.778252
352	361	AWNRKRISNC	3	11.14	-1.084	0.783446	32	48	FTRGVYYPDKVFRSSVL	4	9.98	-0.213333	0.104106	-1.299	0.414134	3.52033	0.952216	3.96233	0.966677	-17.6127	0.999844	2.64033	0.909784	32	43	FTRGVYYPDKVF	2	10.04	-1.05533	0.247286	-3.25367	0.674393	-1.48233	0.36442	-0.204333	0.0556435	-2.384	0.559483	-1.29267	0.338049	32	43	FTRGVYYPDKVF	3	10.04	-3.50433	0.967981	-2.255	0.701118
375	387	STFKCYGVSPTKL	2	11.14	-5.74767	0.999873	32	53	FTRGVYYPDKVFRSSVLHSTQD	4	8.96	-0.300667	0.149363	1.79933	0.580492	3.22467	0.920576	3.32	0.93332	-14.6753	0.999631	4.72633	0.956128	32	43	FTRGVYYPDKVF	3	10.04	-0.750667	0.181834	-3.55	0.721609	-0.667333	0.173151	0.102667	0.0281275	-2.087	0.512458	-0.903	0.241957	32	48	FTRGVYYPDKVFRSSVL	3	9.98	-3.37233	0.961649	-2.26667	0.793667
375	387	STFKCYGVSPTKL	3	11.34	-5.76	0.999612	32	54	FTRGVYYPDKVFRSSVLHSTQDL	3	10.17	0.885	0.313389	-0.617333	0.174314	3.28033	0.868071	5.09867	0.942592	-14.6503	0.998985	2.847	0.828503	32	48	FTRGVYYPDKVFRSSVL	3	9.98	-1.115	0.315691	-2.62933	0.665093	-1.27633	0.38577	-0.420333	0.137978	-2.36833	0.64186	-1.59767	0.479107	32	48	FTRGVYYPDKVFRSSVL	4	9.98	-3.151	0.96895	-2.159	0.751004
378	387	KCYGVSPTKL	2	10.81	-7.455	0.997937	32	54	FTRGVYYPDKVFRSSVLHSTQDL	4	10.17	0.00833333	0.00853934	-0.646333	0.210608	2.613	0.966114	4.04667	0.991009	-15.8663	0.999922	3.833	0.972963	32	48	FTRGVYYPDKVFRSSVL	4	9.98	-0.965667	0.269321	-2.72	0.680202	-0.499333	0.155111	-0.368333	0.117824	-2.15667	0.586929	-1.43833	0.424708	32	53	FTRGVYYPDKVFRSSVLHSTQD	4	8.96	-2.55567	0.98856	-0.163	0.0743016
400	406	FVIRGDE	2	7	-2.558	0.992465	32	54	FTRGVYYPDKVFRSSVLHSTQDL	5	10.17	-0.613	0.311829	-1.37767	0.445227	2.70733	0.906793	3.04467	0.946154	-16.066	0.999831	2.02	0.850221	32	53	FTRGVYYPDKVFRSSVLHSTQD	4	8.96	0.753333	0.260322			-1.95633	0.459473	-1.70733	0.527317	-1.52567	0.460743	0.470333	0.170856	32	54	FTRGVYYPDKVFRSSVLHSTQDL	5	10.17	-2.26933	0.81977	-1.30733	0.4023
400	420	FVIRGDEVRQIAPGQTGKIAD	3	7	-1.96967	0.998807	32	55	FTRGVYYPDKVFRSSVLHSTQDLF	4	11.51	-0.450667	0.177384	-1.35933	0.446768	3.352	0.884115	3.44867	0.896647	-15.6093	0.999123	2.682	0.832161	32	54	FTRGVYYPDKVFRSSVLHSTQDL	5	10.17	0.245	0.0504528	-2.16633	0.558051	-0.0513333	0.0145872	4.294	0.77473	-0.399	0.118352	-0.804333	0.217516	36	48	VYYPDKVFRSSVL	3	10.41	-2.041	0.947642	-2.44133	0.82294
400	420	FVIRGDEVRQIAPGQTGKIAD	4	13.93	-0.741	0.999082	32	55	FTRGVYYPDKVFRSSVLHSTQDLF	5	11.51	-0.847333	0.382498	-2.33967	0.660289	3.048	0.936806	3.09	0.943514	-16.8257	0.999881	1.841	0.781561	36	48	VYYPDKVFRSSVL	3	10.41	-1.884	0.804041	-1.30433	0.848888	-0.796667	0.46322	-0.566	0.430457	-1.193	0.797416	0.177333	0.140133	39	48	PDKVFRSSVL	2	10.17	-0.797333	0.453888	-1.34067	0.533857
400	421	FVIRGDEVRQIAPGQTGKIADY	3	6.11	-3.14533	0.999925	32	56	FTRGVYYPDKVFRSSVLHSTQDLFL	5	12.16	-1.53967	0.74905	-1.37233	0.350886	2.62267	0.878165	3.673	0.97657	-16.5343	0.999876	2.419	0.871005	39	48	PDKVFRSSVL	2	10.17	-2.31133	0.687609	-1.15233	0.475287	-1.039	0.361844	-0.00233333	0.000975267	-1.385	0.533323	-0.855	0.367762	43	48	FRSSVL	2	7.67	-1.17233	0.829661	-1.20033	0.542986
400	421	FVIRGDEVRQIAPGQTGKIADY	4	12.8	-3.13033	0.999745	39	48	PDKVFRSSVL	2	10.17	0.880667	0.481092	-0.463333	0.187391	2.30867	0.874447	2.59033	0.912565	-15.2747	0.999854	2.30567	0.887051	43	48	FRSSVL	2	7.67	-1.03867	0.433271	-2.521	0.806507	0.211333	0.0965974	0.329	0.141666	-1.317	0.515729	-0.651333	0.286599	43	54	FRSSVLHSTQDL	3	7.67	-1.38133	0.636533	-0.96	0.370175
400	422	FVIRGDEVRQIAPGQTGKIADYN	3	13.7	-2.945	0.999942	43	48	FRSSVL	2	7.67	-0.812	0.198453	-4.59067	0.785	-0.717333	0.189272	-2.19333	0.516692	-12.9277	0.986016	3.82533	0.578938	43	54	FRSSVLHSTQDL	3	7.67	-1.12133	0.523026	-3.55633	0.96197	-0.985	0.618038	-1.034	0.549953	-1.81	0.72672	0.763	0.280977	44	53	RSSVLHSTQD	2	4.19	-1.41333	0.584709	-2.97367	0.998455
400	422	FVIRGDEVRQIAPGQTGKIADYN	4	12.85	-2.88067	0.999966	43	54	FRSSVLHSTQDL	3	7.67	-0.775	0.230484	1.6	0.466587	3.74667	0.822008	2.75167	0.704474	-8.316	0.97604	0.734	0.19519	44	53	RSSVLHSTQD	2	4.19	-2.03033	0.639097	-2.26633	0.72955	-0.0423333	0.0169472	-1.60133	0.539189	-2.09567	0.631194	-1.548	0.506503	44	54	RSSVLHSTQDL	2	6.36	-0.760333	0.740757	-1.81467	0.77881
401	406	VIRGDE	2	4.81	-2.01033	0.998991	43	56	FRSSVLHSTQDLFL	3	11.6	-0.563333	0.253144	-1.159	0.404147	1.672	0.58643	3.54367	0.869855	-11.245	0.998589	0.542667	0.281409	44	54	RSSVLHSTQDL	2	6.36	1.4	0.609401	-1.175	0.49988	1.84033	0.726104	1.99667	0.768465	0.408333	0.182442	2.595	0.792229	44	56	RSSVLHSTQDLFL	3	10.98	-1.47833	0.973371	1.31667	0.847901
401	420	VIRGDEVRQIAPGQTGKIAD	3	7.54	-3.43233	0.999902	44	56	RSSVLHSTQDLFL	3	10.98	0.421	0.230522	-0.986667	0.414128	4.31667	0.964662	3.471	0.960459	-11.2733	0.999453	3.43567	0.845587	44	56	RSSVLHSTQDLFL	3	10.98	-1.882	0.611579	-4.72833	0.922095	-2.50067	0.656784	-2.08667	0.591327	-5.62067	0.951844	-2.137	0.660242	49	55	HSTQDLF	2	9.46	-4.16	0.939638	-3.29267	0.926055
401	420	VIRGDEVRQIAPGQTGKIAD	4	7.52	-3.201	0.999923	49	56	HSTQDLFL	2	11.03	1.54667	0.437719	0.413333	0.11957	5.61667	0.948963	7.259	0.971453	-11.7907	0.995642	4.92967	0.924036	49	55	HSTQDLF	2	9.46	0.238667	0.074316	0.672667	0.265556	2.56767	0.750086	2.73833	0.812744	0.794667	0.30923	2.02333	0.667636	49	56	HSTQDLFL	2	11.03	-4.837	0.91859	-3.39567	0.837903
401	421	VIRGDEVRQIAPGQTGKIADY	3	10.81	-3.08133	0.999953	91	103	YFASTEKSNIIRG	3	7.16	1.328	0.474654	-1.57167	0.989022	-0.981	0.944048	1.32	0.808225	-0.349	0.424354	0.434	0.945368	49	56	HSTQDLFL	2	11.03	-1.74767	0.486188	-3.31267	0.797308	-1.523	0.471074	-0.160333	0.0496037	-2.01367	0.610224	-1.83433	0.563182	91	103	YFASTEKSNIIRG	3	7.16	-2.43267	0.96596	-0.960667	0.599224
401	421	VIRGDEVRQIAPGQTGKIADY	4	13.43	-2.854	0.999987	91	106	YFASTEKSNIIRGWIF	3	13.66	0.543333	0.43868	-2.10667	0.8328	-1.50967	0.89176	1.27633	0.801394	-0.0133333	0.0118819	0.0453333	0.0475552	91	103	YFASTEKSNIIRG	3	7.16	-1.34333	0.811625	-0.143667	0.145297	0.0926667	0.110558	1.15933	0.871934	0.668667	0.440146	0.187	0.135555	92	98	FASTEKS	2	3.9	-0.872333	0.623791	0.117333	0.151199
401	422	VIRGDEVRQIAPGQTGKIADYN	3	13.48	-3.13333	0.999987	92	100	FASTEKSNI	2	5.63	-0.754333	0.765417	0.709	0.717416	1.65367	0.870302	1.20867	0.769129	0.542	0.433609	0.702333	0.309712	92	98	FASTEKS	2	3.9	0.204	0.089608	0.750333	0.500266	1.19	0.833602	3.25067	0.956176	-0.78	0.488057	-0.866667	0.72025	92	99	FASTEKSN	2	3.81	-0.613	0.367661	0.108667	0.14291
401	422	VIRGDEVRQIAPGQTGKIADYN	4	13.84	-2.88167	0.999978	92	103	FASTEKSNIIRG	2	5.85	0.612333	0.593127	0.0473333	0.0481802	-0.671	0.665892	2.11633	0.964258	-0.0273333	0.0334978	1.22533	0.826789	92	99	FASTEKSN	2	3.81	-0.351	0.851655	-0.933333	0.891341	-0.572667	0.971151	0.183667	0.233792	-0.075	0.0672439	-0.556333	0.712383	92	100	FASTEKSNI	2	5.63	0.13	0.101698	-1.53133	0.977541
407	420	VRQIAPGQTGKIAD	2	13.25	-3.04267	0.990015	92	103	FASTEKSNIIRG	3	5.85	0.382	0.842853	-0.163333	0.239662	-0.315	0.752895	2.525	0.999622	0.183667	0.35561	0.857667	0.941642	92	100	FASTEKSNI	2	5.63	-1.948	0.863792	-4.55067	0.998509	-1.682	0.974453	-2.75667	0.975523	-2.50967	0.953155	-2.448	0.9852	92	103	FASTEKSNIIRG	2	5.85	-0.266	0.399483	-0.701	0.676196
407	420	VRQIAPGQTGKIAD	3	13.02	-3.09133	0.999352	92	106	FASTEKSNIIRGWIF	2	13.18	0.0806667	0.232224	0.0176667	0.0324107	-0.539	0.818293	1.31667	0.993734	0.155	0.463976	0.596	0.723777	92	103	FASTEKSNIIRG	2	5.85	-0.157333	0.158171	-1.771	0.922703	0.0796667	0.0728709	-0.164	0.164821	-0.943333	0.704283	-0.588	0.475599	92	103	FASTEKSNIIRG	3	5.85	0.238333	0.453558	-0.379667	0.545575
407	421	VRQIAPGQTGKIADY	3	11.1	-3.06467	0.999997	92	106	FASTEKSNIIRGWIF	3	13.18	0.0956667	0.584149	-0.295667	0.530643	-0.600333	0.97872	1.06	0.998205	-0.0166667	0.146547	0.432667	0.659048	92	103	FASTEKSNIIRG	3	5.85	-0.752	0.598679	-1.89933	0.919463	-0.590333	0.513285	-1.02033	0.747589	-1.36067	0.747357	-0.893333	0.636918	92	106	FASTEKSNIIRGWIF	2	13.18	-1.03767	0.657813	-0.746667	0.692535
407	422	VRQIAPGQTGKIADYN	2	14.27	-2.838	0.999974	92	110	FASTEKSNIIRGWIFGTTL	3	13.91	0.43	0.859796	-0.107333	0.230097	-0.652	0.965513	-0.374	0.85143	-0.118	0.425148	-0.563667	0.745016	92	106	FASTEKSNIIRGWIF	2	13.18	-0.363333	0.216589	-1.92733	0.838099	-2.63167	0.84386	-0.0966667	0.0604415	-0.449	0.219015	-1.81733	0.826515	92	106	FASTEKSNIIRGWIF	3	13.18	-0.456667	0.923046	-0.088	0.119514
407	422	VRQIAPGQTGKIADYN	3	14.33	-2.90567	0.999907	92	118	FASTEKSNIIRGWIFGTTLDSKTQSLL	4	13.6	0.745667	0.533941	0.907333	0.55345	-0.301	0.256957	0.194	0.137045	1.36933	0.705431	-0.468667	0.36215	92	106	FASTEKSNIIRGWIF	3	13.18	-0.193667	0.189382	-1.29033	0.870508	-0.214333	0.180207	-0.234333	0.257327	-0.551667	0.534477	-0.289667	0.318163	92	110	FASTEKSNIIRGWIFGTTL	3	13.91	0.0893333	0.0481994	-1.37567	0.608027
421	431	YNYKLPDDFTG	2	14.17	-1.76367	0.98688	93	103	ASTEKSNIIRG	2	4.54	0.222667	0.118117	-0.584667	0.27997	1.825	0.641326	1.57967	0.63606	-0.277333	0.132004	2.39433	0.796175	92	110	FASTEKSNIIRGWIFGTTL	3	13.91	-0.26	0.35745	-0.73	0.582681	-0.592	0.585542	0.0153333	0.0174221	-1.84433	0.940018	-0.159	0.131228	93	103	ASTEKSNIIRG	2	4.54	-0.303	0.589872	0.201333	0.1742
422	431	NYKLPDDFTG	2	13.98	-1.05733	0.972076	93	103	ASTEKSNIIRG	3	4.54	-0.189667	0.233654	0.180333	0.0946841	-0.257	0.326948	1.806	0.977126	0.162333	0.163925	0.363667	0.211042	93	103	ASTEKSNIIRG	2	4.54	-0.828667	0.667755	-1.17433	0.851536	-0.522	0.473119	-0.339667	0.364835	-0.927667	0.830938	-1.64567	0.907383	93	103	ASTEKSNIIRG	3	4.54	1.661	0.864598	-0.218333	0.295186
423	429	YKLPDDF	2	5.08	-1.202	0.984942	93	106	ASTEKSNIIRGWIF	2	12.89	-0.891	0.785175	-1.09067	0.925755	-0.142	0.186481	0.608	0.533348	0.259333	0.461395	0.433333	0.366956	93	103	ASTEKSNIIRG	3	4.54	-1.39867	0.85706	-1.57133	0.906018	-0.446667	0.437556	-0.963333	0.391419	-1.67733	0.908932	-1.12333	0.661302	93	106	ASTEKSNIIRGWIF	3	12.89	-0.394333	0.644139	-0.328	0.454529
423	431	YKLPDDFTG	2	8.13	-1.80933	0.998544	93	106	ASTEKSNIIRGWIF	3	12.89	0.375333	0.853223	-0.049	0.0972803	-0.372	0.982693	1.39133	0.995576	0.244	0.820116	1.02967	0.997272	93	106	ASTEKSNIIRGWIF	3	12.89	0.495333	0.425249	-1.33767	0.845899	-0.466333	0.330104	0.215	0.211832	-1.14567	0.791077	-0.385667	0.356239	94	103	STEKSNIIRG	2	5.85	-0.819667	0.938796	-0.801	0.684271
432	441	CVIAWNSNNL	2	14.49	-7.79133	0.999999	93	110	ASTEKSNIIRGWIFGTTL	3	13.6	0.832667	0.917248	0.535667	0.713429	-0.418	0.851553	0.416333	0.872557	0.646667	0.976654	-0.24	0.491756	94	103	STEKSNIIRG	2	5.85	0.403333	0.259948	-1.67567	0.775228	-0.239667	0.153744	0.533	0.355501	-1.28633	0.69341	-0.066	0.0439489	94	106	STEKSNIIRGWIF	2	13.23			0.214	0.133207
432	448	CVIAWNSNNLDSKVGGN	2	13.38	-2.66	0.879832	94	103	STEKSNIIRG	2	5.85	0.115	0.360206	-0.450333	0.343298	-0.988333	0.930521	2.59533	0.992337	-0.259	0.564705	0.653333	0.954786	94	106	STEKSNIIRGWIF	2	13.23	1.10533	0.572302	-2.854	0.969413	1.13733	0.54115	-6.624	0.974008	-1.22933	0.647727	-0.727333	0.382186	96	103	EKSNIIRG	2	4.27	-0.354	0.227358	-0.2	0.312299
432	449	CVIAWNSNNLDSKVGGNY	2	7.94	-2.94433	0.996899	94	106	STEKSNIIRGWIF	2	13.23	0.0896667	0.217923	-0.509	0.522462	-0.636	0.866803	1.546	0.988738	-0.063	0.259253	0.611333	0.732655	96	103	EKSNIIRG	2	4.27	-0.504333	0.197258	-0.798	0.30454	0.926333	0.304117	2.266	0.708814	-0.434333	0.1686	-0.794333	0.265284	99	106	NIIRGWIF	2	14.33	-0.442333	0.689381	-0.812	0.657222
442	449	DSKVGGNY	2	9.42	-0.0763333	0.149355	99	106	NIIRGWIF	2	14.33	0.012	0.0174656	-0.137333	0.136574	-0.271333	0.440961	1.65633	0.957668	0.910333	0.810154	1.72667	0.97381	99	106	NIIRGWIF	2	14.33	-1.24033	0.72584	-1.47967	0.811752	0.256667	0.197228	-0.325	0.261263	-0.353333	0.276557	-0.099	0.080975	100	106	IIRGWIF	2	14.06	-0.143	0.436302	-0.0506667	0.0869858
442	452	DSKVGGNYNYL	2	11.92	0.61	0.83452	100	106	IIRGWIF	2	14.06	0.899333	0.618522	-0.513	0.508688	-0.245333	0.20149	0.404333	0.417642	0.229667	0.117162	0.743	0.536334	100	106	IIRGWIF	2	14.06	0.345333	0.518468	-0.528333	0.714818	1.58133	0.990691	0.246333	0.408393	-0.268667	0.36178	0.599667	0.602864	104	110	WIFGTTL	2	15.01	0.700667	0.781802	0.166	0.164671
444	452	KVGGNYNYL	2	7.23	0.440667	0.499313	104	110	WIFGTTL	2	15.01	0.526333	0.505853	0.436	0.474891	-0.989333	0.757702	-2.52033	0.954783	-0.692333	0.529265	-2.19767	0.918673	104	110	WIFGTTL	2	15.01	0.564333	0.761497	0.427333	0.852666	0.128667	0.293787	0.586667	0.746617	-0.0753333	0.249425	-0.254333	0.341832	107	117	GTTLDSKTQSL	2	6.47	0.00366667	0.00317122	-0.776	0.40318
453	465	YRLFRKSNLKPFE	4	7.89	-0.704	0.57976	107	117	GTTLDSKTQSL	2	6.47	1.19067	0.98715	0.148	0.155453	-0.137667	0.13988	0.035	0.0385512	0.533667	0.875717	-0.14	0.283815	107	117	GTTLDSKTQSL	2	6.47	0.446667	0.330402	-1.10667	0.914087	0.902	0.629959	-0.250333	0.284113	-0.867667	0.733831	-0.370333	0.386557	107	118	GTTLDSKTQSLL	2	9.02	2.59733	0.921458	-0.587667	0.354418
453	467	YRLFRKSNLKPFERD	3	6.75	-0.504	0.732258	107	118	GTTLDSKTQSLL	2	9.02	1.486	0.999838	0.250333	0.455705	-0.794	0.966945	-1.39433	0.997496	0.023	0.0829134	-0.817	0.961101	107	118	GTTLDSKTQSLL	2	9.02	-0.444333	0.174028	-0.373333	0.148235	-1.34167	0.591031	-1.092	0.525703	-0.960333	0.464197	-2.24567	0.820878	111	117	DSKTQSL	2	4.48	0.016	0.0516113	-0.270667	0.632556
453	467	YRLFRKSNLKPFERD	4	8.33	-0.28	0.927797	111	117	DSKTQSL	2	4.48	2.00867	0.840486	2.24033	0.864218	-0.033	0.0168322	0.587667	0.35426	0.827	0.484184	1.152	0.608034	111	117	DSKTQSL	2	4.48	-0.416333	0.869913	-0.523667	0.453913	0.510333	0.763546	-0.0616667	0.14239	-0.432667	0.840539	-0.527333	0.872543	111	118	DSKTQSLL	2	7.74	0.169667	0.189215	-0.897	0.764005
453	467	YRLFRKSNLKPFERD	5	6.99	-0.265667	0.88787	111	118	DSKTQSLL	2	7.74	0.208	0.380456	0.255333	0.285542	-0.243667	0.431792	-0.279	0.412588	1.10633	0.690863	-0.0753333	0.145342	111	118	DSKTQSLL	2	7.74	-0.442333	0.596585	-1.77433	0.96997	0.458333	0.617265	-0.876333	0.84356	-0.929	0.82097	-0.753	0.701479	126	133	VVIKVCEF	2	11.14	0.0983333	0.506116	0.110667	0.300148
453	469	YRLFRKSNLKPFERDIS	4	11.1	-0.480667	0.750055	126	133	VVIKVCEF	2	11.14	-0.428333	0.784477	0.0706667	0.150281	-0.555333	0.853735	0.0586667	0.127465	0.652	0.629416	2.07967	0.88113	126	133	VVIKVCEF	2	11.14	-0.310333	0.816696	-0.24	0.758998	0.557667	0.668653	0.299333	0.651235	0.167	0.206616	-0.253667	0.600136	127	132	VIKVCE	2	5.93	0.0913333	0.204922	0.228667	0.340423
453	469	YRLFRKSNLKPFERDIS	5	10.58	-0.923333	0.914374	127	132	VIKVCE	2	5.93	0.581333	0.837795	0.786333	0.976032	-0.306333	0.790098	-0.758333	0.926056	0.00733333	0.0191202	0.25	0.68702	127	132	VIKVCE	2	5.93	-0.145667	0.1284	-0.451	0.371223	0.002	0.00169067	0.145667	0.130474	1.849	0.702823	0.0406667	0.0361991	127	133	VIKVCEF	2	10.41	0.175	0.574134	0.0103333	0.0432264
453	470	YRLFRKSNLKPFERDIST	4	9.84	-1.182	0.997613	127	133	VIKVCEF	2	10.41	-0.814667	0.802906	-0.417667	0.5291	-0.931	0.81237	-0.767667	0.686644	-1.19867	0.913767	0.236	0.16513	127	133	VIKVCEF	2	10.41	-0.076	0.22877	-0.591	0.958792	0.218333	0.481292	-0.129	0.436984	-0.293667	0.407426	-0.619	0.952023	133	141	FQFCNDPFL	2	15.14	-2.33567	0.907011	-1.18633	0.720435
453	470	YRLFRKSNLKPFERDIST	5	10.47	-0.453	0.957207	133	141	FQFCNDPFL	2	15.14	0.928333	0.557424	1.009	0.62026	0.492	0.322327	1.446	0.723815	1.426	0.735504	0.767333	0.44187	133	141	FQFCNDPFL	2	15.14	0.739667	0.431999	3.26133	0.804641	-1.92867	0.789127	2.33	0.891295	2.007	0.743552	0.254667	0.10077	133	143	FQFCNDPFLGV	2	15.52	1.48667	0.406483	-0.384667	0.116137
453	471	YRLFRKSNLKPFERDISTE	3	10.47	-0.708667	0.989498	133	143	FQFCNDPFLGV	2	15.52	0.372333	0.361266	-0.44	0.454907	0.0776667	0.0792422	0.718	0.705991	0.057	0.0664743	-0.0576667	0.0761296	133	143	FQFCNDPFLGV	2	15.52	-2.125	0.624015	-0.718667	0.326026	-3.90767	0.933918	-0.522667	0.310299	-0.624	0.409802	-1.12867	0.345016	134	141	QFCNDPFL	2	13.78	-2.52333	0.867968	0.0743333	0.0393473
453	471	YRLFRKSNLKPFERDISTE	4	12.22	-0.530667	0.899051	133	144	FQFCNDPFLGVY	2	15.86	0.831333	0.364581	-0.667	0.347653	1.5	0.584677	2.57433	0.908165	1.517	0.631929	0.640667	0.380272	134	141	QFCNDPFL	2	13.78	-0.497333	0.387895	3.30667	0.869158	0.935333	0.542977	0.228	0.0751738	0.784	0.298983	-1.29267	0.483807	134	143	QFCNDPFLGV	2	13.98	-0.571	0.205286	-1.38867	0.434586
453	471	YRLFRKSNLKPFERDISTE	5	8	-0.634	0.954645	134	141	QFCNDPFL	2	13.78	1.60967	0.716945	1.40667	0.875051	1.94367	0.801338	0.577333	0.479804	0.133667	0.196766	-0.272333	0.109473	134	143	QFCNDPFLGV	2	13.98	-0.903667	0.317417	-2.30233	0.815532	-2.251	0.708134	-2.799	0.822216	-1.701	0.716085	0.638333	0.226657	145	156	YHKNNKSWMESE	3	6.48	1.732	0.902514	1.10533	0.716424
456	467	FRKSNLKPFERD	3	7.16	0.213333	0.613582	134	143	QFCNDPFLGV	2	13.98	0.591	0.435318	0.76	0.598885	0.213	0.20674	0.923	0.639809	0.604	0.522134	-0.159333	0.163105	145	156	YHKNNKSWMESE	3	6.48	0.520333	0.463999	-1.328	0.689576	-0.674333	0.551247	0.711	0.613348	0.830667	0.785497	0.326	0.373477	169	176	EYVSQPFL	2	11.94	1.225	0.79999	0.438333	0.342401
456	467	FRKSNLKPFERD	4	9.46	0.077	0.242749	169	176	EYVSQPFL	2	11.94	2.137	0.840196	1.53	0.615651	-6.998	0.99547	-2.34567	0.813261	1.41367	0.649826	-4.314	0.945683	169	176	EYVSQPFL	2	11.94	-2.125	0.903218	-2.976	0.955888	-1.596	0.794419	-0.359667	0.291335	-1.43133	0.764938	-1.463	0.70661	170	176	YVSQPFL	2	11.66	0.251	0.269009	-0.201667	0.219364
456	470	FRKSNLKPFERDIST	3	11.17	-0.0966667	0.242117	170	176	YVSQPFL	2	11.66	1.31867	0.748327	0.498667	0.408681	-6.36233	0.998657	-1.82767	0.693311	1.484	0.831465	-6.637	0.998972	170	176	YVSQPFL	2	11.66	-0.323333	0.574682	-0.269667	0.575886	0.0213333	0.0484873	0.657333	0.584087	0.148333	0.260412	0.274	0.383257	177	186	MDLEGKQGNF	2	8.46	0.875667	0.795545	-0.197	0.22677
456	470	FRKSNLKPFERDIST	4	10.99	0.170333	0.552723	177	186	MDLEGKQGNF	2	8.46	-1.40133	0.327066	-2.52733	0.543561	-2.812	0.587751	-1.84533	0.39486	-1.621	0.360074	-2.438	0.528549	177	186	MDLEGKQGNF	2	8.46	0.786667	0.936482	-0.536333	0.857274	1.01533	0.994029	1.469	0.968701	0.398667	0.498281	0.866333	0.9574	177	191	MDLEGKQGNFKNLRE	2	7.53	-0.0216667	0.0370968	-0.431	0.427307
456	471	FRKSNLKPFERDISTE	3	13.8	0.104667	0.649316	177	191	MDLEGKQGNFKNLRE	2	7.53	0.478667	0.508126	-0.156667	0.138164	0.265333	0.332477	2.12567	0.978278	-0.125	0.170993	-0.189333	0.256742	177	191	MDLEGKQGNFKNLRE	2	7.53	-0.288667	0.883949	-1.05533	0.993246	0.478333	0.843564	0.204667	0.634384	-0.313667	0.579739	-0.0203333	0.0192582	177	191	MDLEGKQGNFKNLRE	3	7.53	0.637333	0.696025	-0.119667	0.14657
456	471	FRKSNLKPFERDISTE	4	9.96	3.505	0.632235	177	191	MDLEGKQGNFKNLRE	3	7.53	0.871333	0.758	0.075	0.0673541	0.665667	0.660869	2.55067	0.985588	0.157	0.186279	0.393667	0.451712	177	191	MDLEGKQGNFKNLRE	3	7.53	0.00733333	0.0348624	-1.36067	0.980459	-0.0876667	0.170003	0.403667	0.862834	-0.184333	0.343995	0.0593333	0.107512	177	191	MDLEGKQGNFKNLRE	4	7.53	0.356667	0.434255	-0.343333	0.545634
471	486	EIYQAGSTPCNGVEGF	2	9.45	-2.50433	0.686212	177	191	MDLEGKQGNFKNLRE	4	7.53	-0.0716667	0.171297	-0.476	0.50433	0.687333	0.911714	1.81133	0.993097	-0.350667	0.647595	-0.359333	0.74175	177	191	MDLEGKQGNFKNLRE	4	7.53	0.0573333	0.0850375	-2.47233	0.963882	0.151	0.246658	0.599333	0.837288	-0.270667	0.443624	0.462667	0.870744	177	192	MDLEGKQGNFKNLREF	4	9.43	-1.593	0.728154	-1.192	0.538419
472	483	IYQAGSTPCNGV	3	10.23	1.2	0.665429	178	191	DLEGKQGNFKNLRE	3	7.25	0.463	0.661798	-0.197	0.189408	0.285667	0.453491	2.49733	0.996539	-0.166	0.264673	0.118	0.231126	177	192	MDLEGKQGNFKNLREF	4	9.43	-0.756	0.574568	0.103	0.107622	0.334333	0.342728	-0.216333	0.289303	-0.422667	0.44603	0.692333	0.452569	178	191	DLEGKQGNFKNLRE	3	7.25	0.148333	0.196945	-0.369333	0.346848
491	512	PLQSYGFQPTNGVGYQPYRVVV	2	10.83	-2.33267	0.970154	179	191	LEGKQGNFKNLRE	3	5.54	0.347333	0.560467	-0.295667	0.362014	0.455667	0.673531	2.37	0.986523	0.0256667	0.0405233	0.287333	0.337003	178	191	DLEGKQGNFKNLRE	3	7.25	0.232	0.293696	-0.433667	0.559059	0.209	0.215271	0.671667	0.799016	-0.173667	0.235974	0.734667	0.765324	179	191	LEGKQGNFKNLRE	3	5.54	-0.012	0.0275768	-0.560667	0.649918
491	512	PLQSYGFQPTNGVGYQPYRVVV	3	11.57	-2.94767	0.99822	179	191	LEGKQGNFKNLRE	4	5.54	1.002	0.938578	0.150667	0.156118	0.906667	0.917552	2.91833	0.997246	0.730333	0.77073	0.948333	0.91074	179	191	LEGKQGNFKNLRE	3	5.54	0.129	0.199681	-0.260333	0.324095	0.062	0.063548	0.254	0.387451	-0.551	0.715498	0.000666667	0.00114315	179	191	LEGKQGNFKNLRE	4	5.54	-0.488667	0.712294	-0.586333	0.481807
491	513	PLQSYGFQPTNGVGYQPYRVVVL	3	10.25	-2.28167	0.997613	180	191	EGKQGNFKNLRE	2	5.12	-1.82533	0.95797	2.10733	0.862793	3.32467	0.939594	2.97167	0.843207	-0.978667	0.590454	2.181	0.954385	179	191	LEGKQGNFKNLRE	4	5.54	-0.076	0.0840828	-1.51667	0.921329	0.0853333	0.155953	-0.375667	0.507958	-0.645333	0.637959	0.581	0.650099	180	191	EGKQGNFKNLRE	2	5.12	0.495	0.528015	0.412667	0.230794
495	510	YGFQPTNGVGYQPYRV	2	11.87	-4.40033	0.99858	180	191	EGKQGNFKNLRE	3	5.12	0.177333	0.292826	-0.477	0.428619	-0.235333	0.368731	2.40633	0.99346	0.048	0.0641803	0.426333	0.615677	180	191	EGKQGNFKNLRE	2	5.12	-0.465333	0.369742	-1.31233	0.766427	0.464	0.323582	-0.389333	0.30897	-1.37267	0.746428	-0.469333	0.322408	180	191	EGKQGNFKNLRE	3	5.12	-0.170667	0.267726	-0.576667	0.562023
495	512	YGFQPTNGVGYQPYRVVV	2	11.03	-2.097	0.889738	180	191	EGKQGNFKNLRE	4	5.12	-0.244	0.365216	-0.015	0.0111451	1.858	0.805192	5.288	0.99847	0.104333	0.125331	2.03133	0.966863	180	191	EGKQGNFKNLRE	3	5.12	-1.039	0.903881	-2.12333	0.990877	0.184667	0.272615	-0.637	0.744958	-1.42133	0.930121	-1.06467	0.874673	192	199	FVFKNIDG	2	9.43	-0.052	0.157235	-0.431	0.501243
495	513	YGFQPTNGVGYQPYRVVVL	2	9.52	-3.64	0.998002	192	199	FVFKNIDG	2	9.43	1.57	0.785279	0.00266667	0.00270141	-0.2	0.206658	-7.85067	0.999684	-3.35467	0.997403	2.90633	0.994833	192	199	FVFKNIDG	2	9.43	0.328	0.346381	-1.47133	0.912615	0.043	0.0468882	0.421333	0.460975	0.381333	0.175895	-0.0506667	0.0573056	192	200	FVFKNIDGY	2	10.98	1.42767	0.982235	-0.068	0.091449
496	510	GFQPTNGVGYQPYRV	2	7.29	-4.58633	0.999979	192	200	FVFKNIDGY	2	10.98	0.404333	0.686307	0.676667	0.601188	-0.408333	0.728247	-4.136	0.999005	-2.107	0.996628	2.221	0.990187	192	200	FVFKNIDGY	2	10.98	-0.273333	0.388085	-1.42233	0.957757	-0.099	0.149526	0.188333	0.28181	-0.527333	0.643209	-0.417333	0.473218	192	201	FVFKNIDGYF	2	13.6	-0.232	0.25435	-0.448667	0.529816
496	512	GFQPTNGVGYQPYRVVV	2	10.11	-5.23467	0.959539	192	201	FVFKNIDGYF	2	13.6	0.382667	0.411705	-0.122	0.124742	-0.389333	0.426293	-3.18467	0.992309	-1.89367	0.912646	1.877	0.957413	192	201	FVFKNIDGYF	2	13.6	-0.0746667	0.0695425	-0.939	0.707501	0.313	0.271661	0.564333	0.388541	-0.681667	0.564436	-0.591	0.503138	193	201	VFKNIDGYF	2	11.88	-0.637667	0.61365	-0.395667	0.699259
496	512	GFQPTNGVGYQPYRVVV	3	10.18	-2.80933	0.99613	192	212	FVFKNIDGYFKIYSKHTPINL	3	12.2	0.483	0.44599	0.151	0.135682	-0.906	0.707599	-1.77833	0.927619	-1.13133	0.755416	1.47	0.849222	193	201	VFKNIDGYF	2	11.88	0.762333	0.82586	-1.24933	0.944412	-0.484333	0.730698	1.71967	0.946883	-0.972	0.717764	0.306333	0.395877	200	212	YFKIYSKHTPINL	2	9.24	0.860667	0.709248	-0.0466667	0.0567527
497	512	FQPTNGVGYQPYRVVV	2	4.92	-4.793	0.999162	200	212	YFKIYSKHTPINL	2	9.24	0.560667	0.47778	-0.981	0.572171	-0.129	0.15995	-0.660333	0.747135	-0.922667	0.654289	1.33233	0.907899	200	212	YFKIYSKHTPINL	2	9.24	-0.915	0.801689	-0.663	0.822903	-0.678	0.779611	-0.436333	0.460959	-0.817333	0.866399	-0.567667	0.367857	200	212	YFKIYSKHTPINL	3	9.24	0.603667	0.900373	0.0183333	0.032773
503	513	VGYQPYRVVVL	2	9.56	-6.84667	0.998816	200	212	YFKIYSKHTPINL	3	9.24	0.0616667	0.216896	-0.156667	0.437838	-1.01167	0.996327	-0.783667	0.919755	-0.691333	0.818855	0.599667	0.956149	200	212	YFKIYSKHTPINL	3	9.24	0.0313333	0.198016	-0.962667	0.998245	0.0906667	0.146263	-0.0536667	0.105595	-0.071	0.315377	-0.0433333	0.165325	201	212	FKIYSKHTPINL	2	8.51	0.065	0.0809927	0.216333	0.203559
514	523	SFELLHAPAS	2	9.58	-0.129	0.34857	201	212	FKIYSKHTPINL	2	8.51	0.703333	0.791694	0.729667	0.796411	0.0846667	0.173637	-0.544667	0.585422	0.28	0.386462	0.187667	0.219611	201	212	FKIYSKHTPINL	2	8.51	-0.290667	0.256283	-0.58	0.375342	0.0503333	0.0480821	-0.742667	0.627595	0.292333	0.204184	-0.98	0.75003	201	212	FKIYSKHTPINL	3	8.51	0.360333	0.632268	0.300667	0.553905
515	523	FELLHAPAS	2	10.69	-0.517	0.515339	201	212	FKIYSKHTPINL	3	8.51	0.0463333	0.138897	-0.350333	0.757215	-0.798333	0.971514	-0.206	0.40295	-0.152333	0.372765	0.899667	0.97699	201	212	FKIYSKHTPINL	3	8.51	0.352667	0.74484	-0.632667	0.910357	0.324	0.601769	0.198	0.40687	-0.293333	0.656562	-0.0213333	0.0361344	202	212	KIYSKHTPINL	2	6.54	-0.167	0.326194	-0.222	0.438614
516	522	ELLHAPA	2	10.2	-2.28567	0.881631	202	212	KIYSKHTPINL	2	6.54	0.659333	0.862177	0.28	0.477761	-0.354333	0.663177	-0.057	0.106307	-0.0626667	0.12293	1.21933	0.980811	202	212	KIYSKHTPINL	2	6.54	-0.222667	0.879135	-1.70433	0.999714	-0.094	0.279971	-0.154333	0.549569	-0.463333	0.979421	-0.026	0.113477	202	212	KIYSKHTPINL	3	6.54	0.166	0.877054	-0.178667	0.638907
517	523	LLHAPAS	2	9.69	-0.817	0.518635	202	212	KIYSKHTPINL	3	6.54	-0.155	0.24917	-0.490333	0.739008	-0.999	0.947995	-0.663333	0.8593	-0.819	0.863244	0.608333	0.856142	202	212	KIYSKHTPINL	3	6.54	-0.381	0.948026	-1.40633	0.998847	-0.146	0.317349	-0.292667	0.772581	-0.722	0.982862	0.378333	0.670002	213	219	VRDLPQG	2	5.17	-3.90833	0.877588	-3.81667	0.88827
							213	220	VRDLPQGF	2	9.08	0.54	0.563185	-0.591	0.67871	0.414333	0.569845	0.220333	0.329997	0.762333	0.827311	-0.694	0.809199	213	219	VRDLPQG	2	5.17	-3.91733	0.683108	0.0283333	0.00902456	0.440667	0.110051	6.17	0.967815	3.98767	0.820163	0.290333	0.089284	213	220	VRDLPQGF	2	9.08	0.217	0.453254	-1.13767	0.962785
							213	222	VRDLPQGFSA	2	8.51	-1.067	0.654645	-0.727333	0.524387	-0.944667	0.620594	-0.351333	0.250527	-1.765	0.779881	-0.546333	0.345896	213	220	VRDLPQGF	2	9.08	-0.612667	0.949499	-1.52933	0.950829	0.363	0.70848	0.458667	0.808755	0.219	0.350217	0.277667	0.282152	213	222	VRDLPQGFSA	2	8.51	2.584	0.914267	0.817333	0.485341
							213	223	VRDLPQGFSAL	2	10.93	0.0193333	0.0258098	-0.765	0.488738	1.12767	0.84618	1.54933	0.947251	-3.81367	0.997062	1.011	0.831048	213	222	VRDLPQGFSA	2	8.51	-0.918667	0.414176	-2.95	0.888084	-1.025	0.527695	1.10567	0.59541	-0.226333	0.214881	-0.316333	0.328587	213	223	VRDLPQGFSAL	2	10.93	-0.528667	0.817177	-0.731	0.478415
							213	228	VRDLPQGFSALEPLVD	2	12.82	-0.407	0.300856	-0.692667	0.377597	-3.42633	0.985306	-4.305	0.993266	-6.574	0.998585	-1.59367	0.847844	213	223	VRDLPQGFSAL	2	10.93	-0.529333	0.542705	-2.39267	0.972985	-0.995667	0.850142	-0.0476667	0.062419	-1.03333	0.696007	-0.757333	0.70943	213	228	VRDLPQGFSALEPLVD	2	12.82	-2.84933	0.992989	-1.745	0.719404
							213	228	VRDLPQGFSALEPLVD	3	12.82	0.248667	0.19162	-0.959	0.466085	-2.252	0.941941	-2.89867	0.970776	-4.898	0.994938	-1.41367	0.749282	213	228	VRDLPQGFSALEPLVD	2	12.82	-2.52467	0.672693	-1.71933	0.699041	-2.356	0.792251	-1.01233	0.479374	-2.01867	0.749128	-0.375667	0.124383	213	228	VRDLPQGFSALEPLVD	3	12.82	-1.691	0.582098	-0.625	0.407868
							213	229	VRDLPQGFSALEPLVDL	2	14.6	1.375	0.492982	-0.662	0.195312	-3.187	0.764958	-1.993	0.646159	-6.14	0.965274	-0.435667	0.165928	213	228	VRDLPQGFSALEPLVD	3	12.82	-2.36167	0.6981	-2.48667	0.761138	-2.03367	0.651797	0.952	0.440069	-1.39633	0.545906	-0.784333	0.358212	242	257	LALHRSYLTPGDSSSG	3	7.12	0.163667	0.280586	0.427667	0.618995
							213	229	VRDLPQGFSALEPLVDL	3	14.6	-0.556	0.814909	-1.36567	0.826129	-1.75233	0.987778	-4.386	0.998902	-5.52433	0.999816	-1.54467	0.962659	242	257	LALHRSYLTPGDSSSG	3	7.12	1.18467	0.973527	-0.510333	0.602414	0.123667	0.117703	0.388	0.642148	0.396	0.570042	0.886	0.873316	242	264	LALHRSYLTPGDSSSGWTAGAAA	2	9.12	1.236	0.938617	1.02833	0.968812
							242	247	LALHRS	2				2.99267	0.969493	1.557	0.761132	0.771667	0.306345	2.67467	0.733514	3.18233	0.762093	242	264	LALHRSYLTPGDSSSGWTAGAAA	2	9.12	-0.177667	0.162905	-1.40567	0.831907	-0.242	0.226077	0.551	0.497588	0.191667	0.192976	0.433	0.366578	242	264	LALHRSYLTPGDSSSGWTAGAAA	3	9.12	1.10667	0.927994	1.03167	0.855704
							242	264	LALHRSYLTPGDSSSGWTAGAAA	2	9.12	0.201667	0.300659	-0.368	0.477563	0.708333	0.768662	0.982667	0.867493	0.0826667	0.106113	-0.388	0.475515	242	264	LALHRSYLTPGDSSSGWTAGAAA	3	9.12	0.41	0.336992	-0.513	0.747493	-0.281667	0.362681	1.09133	0.932645	0.387	0.54604	0.716667	0.843286	242	265	LALHRSYLTPGDSSSGWTAGAAAY	3	9.93	0.701667	0.660319	0.822333	0.65155
							242	264	LALHRSYLTPGDSSSGWTAGAAA	3	9.12	0.397333	0.578221	-0.604333	0.584186	0.0983333	0.156808	0.407333	0.637648	-0.279667	0.415858	-0.846667	0.885527	242	265	LALHRSYLTPGDSSSGWTAGAAAY	3	9.93	0.274333	0.407403	-1.09633	0.914946	-0.111333	0.147093	1.79133	0.962918	0.920333	0.885396	0.712667	0.57558	243	257	ALHRSYLTPGDSSSG	3	6.09	1.09533	0.738098	-0.061	0.0486116
							242	265	LALHRSYLTPGDSSSGWTAGAAAY	3	9.93	0.345333	0.677006	-0.25	0.330218	1.34033	0.978424	1.655	0.994778	-0.960667	0.954422	-0.351333	0.509025	243	257	ALHRSYLTPGDSSSG	3	6.09	0.417	0.56657	-0.810667	0.843747	0.535667	0.698837	-0.132333	0.253071	0.170667	0.388019	0.624	0.889224	243	264	ALHRSYLTPGDSSSGWTAGAAA	2	8.63	0.386333	0.398803	0.061	0.0674099
							243	264	ALHRSYLTPGDSSSGWTAGAAA	2	8.63	0.0163333	0.0422659	-0.86	0.530788	0.508	0.388119	-1.2	0.385819	-1.467	0.788825	-2.03767	0.878119	243	264	ALHRSYLTPGDSSSGWTAGAAA	2	8.63	-1.55633	0.976756	-1.174	0.946956	-1.30967	0.99314	-0.698	0.965085	-0.603667	0.798477	-0.626333	0.708938	243	264	ALHRSYLTPGDSSSGWTAGAAA	3	8.63	0.823667	0.939421	0.204333	0.310736
							243	264	ALHRSYLTPGDSSSGWTAGAAA	3	8.63	0.701333	0.840744	-0.00833333	0.0137638	0.344333	0.534486	0.872667	0.891361	-0.036	0.0573581	-0.395333	0.567694	243	264	ALHRSYLTPGDSSSGWTAGAAA	3	8.63	-0.0383333	0.0934004	-1.11933	0.94149	0.127	0.252092	0.244	0.574245	-0.0946667	0.18803	0.351667	0.508714	243	265	ALHRSYLTPGDSSSGWTAGAAAY	3	9.61	0.251	0.605585	0.0343333	0.0475042
							243	265	ALHRSYLTPGDSSSGWTAGAAAY	3	9.61	0.495333	0.74783	-0.203333	0.29837	1.32567	0.992063	1.42333	0.993539	-1.142	0.958622	-0.600333	0.892642	243	265	ALHRSYLTPGDSSSGWTAGAAAY	3	9.61	0.018	0.064389	-1.444	0.992357	-0.187333	0.310521	0.388333	0.817993	-0.321	0.574274	-0.003	0.00503554	245	257	HRSYLTPGDSSSG	3	5.45	1.39933	0.876468	-0.0996667	0.151777
							245	264	HRSYLTPGDSSSGWTAGAAA	2	8.27	0.573	0.997828	-0.0686667	0.273611	-0.0333333	0.096312	0.464	0.864317	-0.299333	0.527779	-0.745	0.988565	245	257	HRSYLTPGDSSSG	3	5.45	-1.04167	0.65622	-1.48833	0.771785	-0.438333	0.350314	-1.54867	0.704995	0.782667	0.525018	0.791667	0.347253	245	262	HRSYLTPGDSSSGWTAGA	3	8.46	0.292	0.272049	-1.146	0.87716
							245	264	HRSYLTPGDSSSGWTAGAAA	3	8.27	0.367667	0.51377	-0.148667	0.22764	0.175	0.257867	0.669333	0.757235	-0.297667	0.42752	-0.395333	0.580298	245	262	HRSYLTPGDSSSGWTAGA	3	8.46	-0.383667	0.410993	-1.19933	0.878698	-0.288667	0.255847	-0.560333	0.928194	0.104333	0.091995	-0.304333	0.552541	245	264	HRSYLTPGDSSSGWTAGAAA	2	8.27	0.923	0.862397	-0.0746667	0.101579
							245	265	HRSYLTPGDSSSGWTAGAAAY	2	9.32	0.982667	0.715665	-0.373	0.332093	1.494	0.950702	2.09167	0.930213	-0.591667	0.682908	-0.817333	0.81131	245	264	HRSYLTPGDSSSGWTAGAAA	2	8.27	0.0863333	0.170061	-0.817333	0.91655	-0.526	0.685385	0.165667	0.410535	-0.229333	0.356325	0.120667	0.207113	245	264	HRSYLTPGDSSSGWTAGAAA	3	8.27	0.654	0.74925	-0.0863333	0.104702
							245	265	HRSYLTPGDSSSGWTAGAAAY	3	9.32	0.536333	0.850904	0.0583333	0.0720984	1.559	0.9967	1.68067	0.998593	-0.852667	0.987293	-0.426333	0.794373	245	264	HRSYLTPGDSSSGWTAGAAA	3	8.27	0.180333	0.352371	-1.262	0.928662	0.395667	0.73534	0.584	0.920153	0.0916667	0.124096	0.326667	0.462224	245	265	HRSYLTPGDSSSGWTAGAAAY	2	9.32	0.454667	0.832253	0.00666667	0.00755928
							265	276	YYVGYLQPRTFL	2	13.74	-2.279	0.497932	-2.429	0.400403	8.17633	0.910143	9.51833	0.976253	-21.607	0.998907	6.85033	0.925967	245	265	HRSYLTPGDSSSGWTAGAAAY	2	9.32	-0.0493333	0.0939854	-1.137	0.939282	-0.082	0.0709584	0.12	0.286021	-0.322333	0.542248	0.098	0.11073	245	265	HRSYLTPGDSSSGWTAGAAAY	3	9.32	0.427333	0.824334	-0.123667	0.159045
							265	276	YYVGYLQPRTFL	3	13.74	-1.59833	0.396167	-1.99333	0.373057	5.42333	0.910126	8.48333	0.969804	-18.9237	0.998579	6.03667	0.912328	245	265	HRSYLTPGDSSSGWTAGAAAY	3	9.32	-0.0376667	0.100167	-1.429	0.992467	-0.0473333	0.140033	0.269333	0.630212	-0.292	0.485869	0.238333	0.41843	265	275	YYVGYLQPRTF	2	11.35	-0.298333	0.137739	-0.931333	0.573896
							266	274	YVGYLQPRT	2	7.88	0.934	0.285618	-2.762	0.808321	7.74633	0.989309	14.203	0.999457	-11.8803	0.998714	9.66667	0.992175	265	275	YYVGYLQPRTF	2	11.35	1.51433	0.274377	-0.737333	0.131449	2.66667	0.500813	2.52333	0.478024	-1.05767	0.224113	1.685	0.346575	265	276	YYVGYLQPRTFL	2	13.74	-6.019	0.959207	-3.607	0.768602
							266	276	YVGYLQPRTFL	2	12.32	-2.00767	0.402688	-2.82033	0.439293	6.55	0.927051	9.33233	0.973986	-23.1757	0.999044	6.89333	0.931508	265	276	YYVGYLQPRTFL	2	13.74	-1.419	0.227998	-5.48867	0.734431	-2.14133	0.354617	-1.01	0.178723	-4.047	0.613065	-2.25967	0.382035	265	276	YYVGYLQPRTFL	3	13.74	-5.445	0.980767	-3.21267	0.795362
							266	277	YVGYLQPRTFLL	2	13.78	-0.578667	0.109621	-0.612667	0.109176	7.232	0.927554	9.829	0.970215	-17.864	0.995611	7.18167	0.8943	265	276	YYVGYLQPRTFL	3	13.74	-1.624	0.301391	-3.58667	0.607002	-1.16267	0.225306	-0.928333	0.187233	-3.33633	0.583715	-1.91133	0.370998	266	274	YVGYLQPRT	2	7.88	-5.296	0.872271	-2.20167	0.468913
							267	276	VGYLQPRTFL	2	11.77	-1.86067	0.404847	-3	0.462297	6.14833	0.887191	8.75067	0.961726	-25.0877	0.999069	6.11833	0.902427	266	274	YVGYLQPRT	2	7.88	-4.56833	0.631578	-6.80867	0.910496	-3.804	0.732931	-4.319	0.771236	-4.71333	0.769117	-4.00933	0.693586	266	276	YVGYLQPRTFL	2	12.32	-5.989	0.955302	-3.45767	0.682161
							269	276	YLQPRTFL	2	11.03	-2.21833	0.410796	-3.81933	0.551823	5.198	0.819057	6.61233	0.88996	-29.5343	0.998888	3.32	0.630854	266	276	YVGYLQPRTFL	2	12.32	-1.22967	0.173812	-5.52733	0.671253	-1.81467	0.269248	-1.14	0.177831	-3.805	0.534327	-2.01233	0.307851	266	277	YVGYLQPRTFLL	2	13.78	-5.00033	0.830005	-3.16633	0.523282
							291	303	CALDPLSETKCTL	2	11.14	0.365333	0.330247	-0.136667	0.0907245	0.365	0.355356	0.918667	0.680438	-22.821	0.999964	-0.835333	0.701126	266	277	YVGYLQPRTFLL	2	13.78	-2.83067	0.382374	-5.934	0.705495	-2.10667	0.299761	-0.771	0.115789	-4.15633	0.575228	-4.112	0.574199	267	276	VGYLQPRTFL	2	11.77	-6.607	0.985984	-3.236	0.815124
							291	305	CALDPLSETKCTLKS	2	9.15	1.622	0.931754	-0.0796667	0.083955	-0.0746667	0.0898754	0.017	0.0222416	-18.7	0.999992	0.607333	0.621123	267	276	VGYLQPRTFL	2	11.77	-1.372	0.208222	-4.331	0.672595	-2.01	0.335866	-1.396	0.264764	-3.26433	0.545421	0.303667	0.0570787	269	276	YLQPRTFL	2	11.03	-5.93167	0.948618	-2.27867	0.516285
							302	318	TLKSFTVEKGIYQTSNF	3	10.21	0.755667	0.480463	0.476333	0.332666	-1.718	0.709199	1.65067	0.711069	-1.133	0.592774	0.212333	0.0862664	269	276	YLQPRTFL	2	11.03	-1.503	0.238498	-4.76533	0.640996	-1.646	0.26422	-0.337667	0.0573972	-3.09833	0.481682	-4.146	0.564424	291	303	CALDPLSETKCTL	2	11.14	1.22733	0.993926	0.183667	0.403632
							304	317	KSFTVEKGIYQTSN	3	7.16	0.157	0.0676968			-1.785	0.660695	-1.763	0.634144	-0.437667	0.170898	-1.79333	0.599987	291	303	CALDPLSETKCTL	2	11.14	-0.226333	0.339203	-1.16433	0.91496	-0.372	0.477021	0.339333	0.540378	-0.373	0.519552	0.313667	0.271323	291	305	CALDPLSETKCTLKS	2	9.15	-0.227	0.215039	-0.318333	0.675247
							304	318	KSFTVEKGIYQTSNF	2	9.29	2.06333	0.940162	0.373333	0.219443	1.295	0.736529	0.147667	0.15875	0.846	0.502312	0.193333	0.15885	291	305	CALDPLSETKCTLKS	2	9.15	0.271667	0.264035	-0.272333	0.508466	0.726667	0.57768			2.87367	0.991862	1.601	0.744227	292	303	ALDPLSETKCTL	2	10.69	1.33167	0.848087	-0.565333	0.461442
							304	318	KSFTVEKGIYQTSNF	3	9.29	0.826667	0.644413	-0.290667	0.287314	0.345333	0.32471	1.034	0.736851	0.446667	0.370718	0.146667	0.143863	292	303	ALDPLSETKCTL	2	10.69	1.22067	0.930133	0.234333	0.251316	1.44233	0.957845	0.629667	0.653134	0.624333	0.381396	0.701333	0.415693	304	317	KSFTVEKGIYQTSN	3	7.16	1.60067	0.660838	-0.247333	0.136642
							306	313	FTVEKGIY	2	8.96	-1.66033	0.464377	-6.55267	0.995105	-3.69733	0.923775	-4.888	0.995222	-1.244	0.469568	-3.834	0.956113	304	317	KSFTVEKGIYQTSN	3	7.16	0.727667	0.47268	-1.83533	0.92297	2.44567	0.953038	1.97467	0.659769	1.22467	0.501991	0.615	0.365341	304	318	KSFTVEKGIYQTSNF	2	9.29	1.81867	0.892023	3.08367	0.960057
							306	317	FTVEKGIYQTSN	2	8.1	0.902	0.50441	-2.09267	0.931605	0.150667	0.103024	1.65067	0.938088	0.772	0.4756	-0.975333	0.736446	304	318	KSFTVEKGIYQTSNF	2	9.29	0.425	0.520995	-0.811333	0.657239	0.777	0.80211	2.031	0.961052	0.162667	0.268116	0.449333	0.280335	304	318	KSFTVEKGIYQTSNF	3	9.29	1.31133	0.778092	1.36633	0.788909
							306	318	FTVEKGIYQTSNF	2	10.73	0.619667	0.401197	-0.754333	0.539476	0.625667	0.442326	0.962	0.614927	0.118	0.0867148	-0.328333	0.254042	304	318	KSFTVEKGIYQTSNF	3	9.29	0.145333	0.109432	-1.24867	0.704478	0.390667	0.292702	0.611333	0.442404	0.329667	0.246783	0.67	0.396774	306	313	FTVEKGIY	2	8.96	-1.07467	0.385647	-1.54767	0.511667
							307	318	TVEKGIYQTSNF	2	8.82	3.03567	0.897932	-2.57633	0.823132	0.298	0.155575	3.12867	0.932054	1.909	0.707022	1.46967	0.663514	306	313	FTVEKGIY	2	8.96	-0.0866667	0.0961868	-1.55	0.91702	-0.01	0.013168	0.411667	0.371823	-0.367333	0.319094	-0.137	0.0995218	306	317	FTVEKGIYQTSN	2	8.1	2.847	0.889115	1.19933	0.559278
							308	318	VEKGIYQTSNF	2	8.68	0.140333	0.0511868	0.690667	0.275261	-1.101	0.448302	-0.967667	0.391314	0.464333	0.159267	-1.347	0.52128	306	317	FTVEKGIYQTSN	2	8.1	-0.519333	0.751116	-1.37733	0.848438	0.352333	0.405186	0.89	0.908169	-0.239667	0.271097	-0.058	0.0795441	306	318	FTVEKGIYQTSNF	2	10.73	1.275	0.971651	1.07833	0.869999
							310	318	KGIYQTSNF	2	8.32	1.307	0.774507	0.735	0.562578	1.05533	0.73121	1.54033	0.852834	0.896667	0.664378	0.905	0.686541	306	318	FTVEKGIYQTSNF	2	10.73	0.483333	0.736265	-2.31067	0.984243	0.454667	0.730474	0.745	0.900182	0.038	0.0681672	0.764	0.642652	307	317	TVEKGIYQTSN	2	5.54	0.946333	0.589715	0.364667	0.709545
							318	325	FRVQPTES	2	5.73	2.31	0.927506	-0.105333	0.117686	1.06833	0.574274	0.704667	0.456421	3.317	0.80204	-0.463	0.235808	307	317	TVEKGIYQTSN	2	5.54	-0.619667	0.383149	-2.34233	0.898523	-1.14167	0.619903	0.500333	0.291958	-0.862667	0.52552	0.13	0.0756563	307	318	TVEKGIYQTSNF	2	8.82	-0.012	0.00715952	-0.106	0.0657232
							319	325	RVQPTES	2	3.76	1.56867	0.844378			0.592333	0.420106	0.661667	0.376732	0.104333	0.0686059	0.845667	0.523866	307	318	TVEKGIYQTSNF	2	8.82	-0.986667	0.80183	-0.848333	0.731295	0.670667	0.659961	-0.03	0.041259	-0.216	0.202403	0.103333	0.0759633	308	318	VEKGIYQTSNF	2	8.68	1.707	0.834526	0.430667	0.339783
							348	361	ASVYAWNRKRISNC	3	7.37	0.243667	0.32159	-3.519	0.956723	0.774	0.849691	0.719333	0.528962	1.04333	0.831855	0.176667	0.219014	308	318	VEKGIYQTSNF	2	8.68	-1.87667	0.834848	0.318333	0.142435	1.29567	0.702566	1.49433	0.548247	-0.28	0.169015	-0.269333	0.167761	310	318	KGIYQTSNF	2	8.32	0.987667	0.567217	-0.093	0.10226
							348	361	ASVYAWNRKRISNC	4	7.37	-0.0683333	0.107158			-1.30967	0.953349	0.411667	0.410946	0.665	0.766515			310	318	KGIYQTSNF	2	8.32	-0.334333	0.599168	-2.18467	0.969171	-0.380333	0.565001	-0.220333	0.31656	-0.434	0.89235	0.250667	0.264255	318	325	FRVQPTES	2	5.73	-1.78	0.713133	-1.54767	0.735276
							351	361	YAWNRKRISNC	3	6.47	-0.286667	0.342549	-2.86267	0.993584			2.57333	0.963282	0.412667	0.449981	0.412	0.480614	318	325	FRVQPTES	2	5.73	-1.41867	0.73966	-2.99933	0.983351	0.531667	0.526894	-1.21	0.828617	-1.797	0.9038	-1.926	0.930845	319	325	RVQPTES	2	3.76	1.43333	0.814028	-0.212667	0.194263
							375	387	STFKCYGVSPTKL	3	12.2	-1.54933	0.929504	-0.587667	0.529895	0.271	0.344244	0.610333	0.423696	-0.155	0.132485	-1.06667	0.803806	319	325	RVQPTES	2	3.76	-0.796667	0.799473	-1.55967	0.965733	0.277333	0.408081	0.142	0.288466	-0.0813333	0.0859742	-0.0903333	0.11575	348	361	ASVYAWNRKRISNC	3	7.37	-3.561	0.996175	-0.471	0.717386
							400	406	FVIRGDE	2	6.79	0.0556667	0.173592	0.18	0.363139	-0.217	0.580606	0.245333	0.282598	-0.190667	0.358221	0.873	0.966923	348	361	ASVYAWNRKRISNC	3	7.37	0.438	0.389898	-0.241	0.26316	0.318667	0.344575	-5.74267	0.999111	-1.33233	0.569212	-4.96233	0.998456	351	361	YAWNRKRISNC	3	6.47	-2.511	0.995601	-2.175	0.998723
							400	420	FVIRGDEVRQIAPGQTGKIAD	3	8.1	1.50667	0.98465	0.674	0.511587	0.810667	0.955897	0.574667	0.90341	0.903	0.84132	0.171667	0.385379	351	361	YAWNRKRISNC	3	6.47	-1.51567	0.988399	-0.221	0.344767	-0.908	0.885674	-6.65633	0.999788	-3.26467	0.99294	-3.75067	0.997659	374	387	FSTFKCYGVSPTKL	3	12.77	0.508667	0.2338	-10.4623	0.99812
							400	421	FVIRGDEVRQIAPGQTGKIADY	3	8.99	0.721	0.998545	-0.350333	0.519232	0.483333	0.869998	0.808333	0.990182	0.545333	0.880384	0.247	0.63159	374	387	FSTFKCYGVSPTKL	3	12.77	-5.02667	0.983903	-1.03467	0.606211	-0.497333	0.299763	0.174667	0.1065	-1.429	0.558832	-2.35133	0.824228	375	387	STFKCYGVSPTKL	3	12.2	0.593	0.396815	-10.731	0.999993
							400	421	FVIRGDEVRQIAPGQTGKIADY	4	8.99	0.567333	0.892541	0.375333	0.578294	0.496333	0.794331	0.582	0.896152	0.305667	0.649764	0.156	0.403153	375	387	STFKCYGVSPTKL	3	12.2	-2.38567	0.911455	-1.426	0.612102	-1.78433	0.875035	-1.52033	0.739451	-1.49433	0.713783	-0.568667	0.233457	378	387	KCYGVSPTKL	3	6.85			-9.81833	0.999316
							400	422	FVIRGDEVRQIAPGQTGKIADYN	3	8.56	0.490667	0.90248	-0.101333	0.246691	0.195667	0.466995	0.293333	0.66813	0.27	0.657994	0.04	0.127862	378	387	KCYGVSPTKL	2	6.85	-0.536	0.354087	-1.08833	0.698984	-0.456	0.35804	-0.0796667	0.0604979	-1.88267	0.716425	0.134667	0.103797	400	406	FVIRGDE	2	6.79	-0.0246667	0.0564461	0.297333	0.47548
							400	422	FVIRGDEVRQIAPGQTGKIADYN	4	8.56	0.556	0.833001	-0.023	0.0484243	-0.016	0.0370285	0.649667	0.875262	0.319667	0.627259	0.267	0.537063	378	387	KCYGVSPTKL	3	6.85	0.755	0.3347			-1.57967	0.589226	-0.184333	0.066787					400	420	FVIRGDEVRQIAPGQTGKIAD	3	8.1	-1.02433	0.91725	-0.186	0.216196
							400	431	FVIRGDEVRQIAPGQTGKIADYNYKLPDDFTG	4	10.35	0.271667	0.236143	-3.06367	0.973191	0.742	0.606572	0.824333	0.643708	0.661	0.497595	-0.164667	0.139687	400	406	FVIRGDE	2	6.79	-0.816	0.998281	-1.40567	0.983388	-0.00333333	0.0114324	-1.273	0.999652	1.23633	0.878817	-0.914667	0.995908	400	420	FVIRGDEVRQIAPGQTGKIAD	4	8.1	-0.521667	0.931396	-0.0813333	0.310238
							400	431	FVIRGDEVRQIAPGQTGKIADYNYKLPDDFTG	5	10.35	-0.435333	0.525376	-2.44433	0.999318	-0.110333	0.672311	0.229	0.476531	-0.0453333	0.0823451	-0.315	0.413256	400	420	FVIRGDEVRQIAPGQTGKIAD	3	8.1	-1.47567	0.99677	-0.913333	0.741273	0.527667	0.668814	-1.68567	0.999761			-0.299667	0.771779	400	421	FVIRGDEVRQIAPGQTGKIADY	3	8.99	0.002	0.00252076	-1.29333	0.88916
							401	406	VIRGDE	2	3.87	1.01033	0.874429	0.462	0.221302	1.06	0.662401	-0.178333	0.207427	-0.03	0.0211396	2.009	0.772273	400	420	FVIRGDEVRQIAPGQTGKIAD	4	8.1	-0.897	0.996553	-1.03033	0.985516	0.0433333	0.262402	-1.38167	0.99926	0.322	0.55508	-0.641667	0.99416	400	421	FVIRGDEVRQIAPGQTGKIADY	4	8.99	-0.48	0.932283	-0.491	0.813666
							401	420	VIRGDEVRQIAPGQTGKIAD	3	6.47	1.217	0.926729	-0.0116667	0.0136651	0.161	0.194894	2.191	0.922136	0.291333	0.414541	0.376	0.436725	400	421	FVIRGDEVRQIAPGQTGKIADY	3	8.99	-0.756	0.754161	0.273333	0.349433	-0.0496667	0.0526222	-0.499333	0.599673	-0.684667	0.797695	-0.151333	0.154619	400	422	FVIRGDEVRQIAPGQTGKIADYN	3	8.56	-0.597	0.808172	-0.756667	0.895689
							401	420	VIRGDEVRQIAPGQTGKIAD	4	6.47	1.065	0.959027	0.211	0.291	-0.0296667	0.0461827	0.973667	0.92365	0.531667	0.816893	0.479333	0.702112	400	421	FVIRGDEVRQIAPGQTGKIADY	4	8.99	-0.286333	0.968653	0.263667	0.870564	-0.049	0.12371	-0.716	0.980922	-0.0143333	0.0443894	-0.447667	0.929365	400	422	FVIRGDEVRQIAPGQTGKIADYN	4	8.56	-0.252667	0.630323	-0.765333	0.98314
							401	421	VIRGDEVRQIAPGQTGKIADY	3	7.74	0.860333	0.942759	0.803667	0.726845	0.621333	0.848478	1.23867	0.951599	0.820667	0.940617	0.223333	0.50073	400	422	FVIRGDEVRQIAPGQTGKIADYN	3	8.56	-0.443333	0.742915	0.478	0.843389	-0.0956667	0.366608	-0.881333	0.997442	0.181	0.196759	-0.371333	0.818522	401	406	VIRGDE	2	3.87	1.28267	0.969523	0.497333	0.713942
							401	421	VIRGDEVRQIAPGQTGKIADY	4	7.74	0.922333	0.971713	0.461667	0.757692	0.443667	0.826706	0.682667	0.844734	0.483333	0.754696	0.259667	0.524192	400	422	FVIRGDEVRQIAPGQTGKIADYN	4	8.56	-0.566	0.972441	0.0136667	0.0504145	-0.023	0.0983632	-0.867667	0.998486	-0.176	0.416251	-0.582667	0.92803	401	420	VIRGDEVRQIAPGQTGKIAD	3	6.47	0.119333	0.228249	-0.385667	0.63072
							401	422	VIRGDEVRQIAPGQTGKIADYN	3	7.16	0.709	0.856657	1.554	0.98335	0.0903333	0.224916	0.733	0.880257	0.391	0.744813	0.147667	0.385865	401	406	VIRGDE	2	3.87	-0.414667	0.51247	-0.411333	0.507875	0.466	0.60801	-0.884	0.877714	0.953333	0.70415	-0.521667	0.558153	401	420	VIRGDEVRQIAPGQTGKIAD	4	6.47	0.406667	0.557677	-0.003	0.00402414
							401	422	VIRGDEVRQIAPGQTGKIADYN	4	7.16	0.597667	0.962509	0.0653333	0.130135	0.12	0.472387	0.496333	0.771304	0.375	0.889942	0.358667	0.866875	401	420	VIRGDEVRQIAPGQTGKIAD	3	6.47	-0.224	0.338862	0.791667	0.867194	0.214333	0.220242	1.541	0.964711	0.927333	0.858919	-0.414	0.588592	401	421	VIRGDEVRQIAPGQTGKIADY	3	7.74	0.58	0.746522	-1.25833	0.919952
							401	431	VIRGDEVRQIAPGQTGKIADYNYKLPDDFTG	4	9.68	0.905333	0.898697	-1.80633	0.972622	0.352667	0.580407	0.399667	0.558574	0.00333333	0.00584209	0.256	0.3796	401	420	VIRGDEVRQIAPGQTGKIAD	4	6.47	-0.253333	0.466819	1.70833	0.943387	0.216667	0.386304	-0.329	0.33174	1.492	0.977899	0.0566667	0.0862286	401	421	VIRGDEVRQIAPGQTGKIADY	4	7.74	0.522333	0.898799	-0.438	0.782338
							401	431	VIRGDEVRQIAPGQTGKIADYNYKLPDDFTG	5	9.68	0.663667	0.72141	-1.76833	0.970645	0.185333	0.257109	0.156667	0.180413	0.0356667	0.050172	-0.002	0.00271866	401	421	VIRGDEVRQIAPGQTGKIADY	3	7.74	-1.226	0.910487	0.421667	0.812885	-0.837333	0.959939	-1.23833	0.974736	0.17	0.196709	-0.849	0.962138	401	422	VIRGDEVRQIAPGQTGKIADYN	3	7.16	1.068	0.804274	0.152667	0.168307
							407	420	VRQIAPGQTGKIAD	3	5.38	2.85267	0.973492	1.29967	0.722382	1.889	0.928053	1.86533	0.910772	1.70833	0.882757	1.12033	0.787631	401	421	VIRGDEVRQIAPGQTGKIADY	4	7.74	-0.340667	0.612635	0.255333	0.539123	-0.252	0.697662	-0.780667	0.955247	1.842	0.997627	-0.577667	0.919959	401	422	VIRGDEVRQIAPGQTGKIADYN	4	7.16	-0.0686667	0.138448	-0.259	0.595363
							407	421	VRQIAPGQTGKIADY	3	7	1.35167	0.853701	-0.301	0.307355	1.04367	0.624612	0.809333	0.560856	0.435667	0.398215	-0.215	0.221714	401	422	VIRGDEVRQIAPGQTGKIADYN	3	7.16	-0.672667	0.679435	1.87833	0.920489	0.923667	0.629246	-1.445	0.913824	0.450667	0.338531	-0.850667	0.668585	407	420	VRQIAPGQTGKIAD	3	5.38	0.317667	0.430665	-0.913333	0.739892
							407	422	VRQIAPGQTGKIADYN	3	6.32	1.09067	0.952345	0.275667	0.476705	0.213333	0.390805	1.029	0.783888	0.711	0.80538	0.304667	0.663328	401	422	VIRGDEVRQIAPGQTGKIADYN	4	7.16	-0.154667	0.552213	0.525667	0.843629	0.458	0.870427	-0.594	0.912267	0.606667	0.708093	-0.224667	0.685845	407	421	VRQIAPGQTGKIADY	3	7	0.113333	0.27127	-1.146	0.912851
							407	431	VRQIAPGQTGKIADYNYKLPDDFTG	4	9.76	0.299333	0.445072	-0.491333	0.244679	0.308	0.436854	0.585333	0.697247	-0.031	0.0293231	0.203667	0.157043	407	420	VRQIAPGQTGKIAD	3	5.38	-0.0946667	0.20285	0.867333	0.839089	0.07	0.230474	-1.68767	0.992393	-0.315667	0.287063	-0.793	0.898125	407	422	VRQIAPGQTGKIADYN	3	6.32	0.39	0.562643	-0.495333	0.724538
							421	431	YNYKLPDDFTG	2	10.38	1.208	0.750991	-7.63067	0.999072	0.690667	0.507402	-0.132	0.110432	0.800667	0.50533	0.615333	0.499582	407	421	VRQIAPGQTGKIADY	3	7	0.575	0.435335	0.578	0.753002	1.10567	0.914898	-1.07833	0.951029	1.24733	0.747596	-0.590667	0.736395	421	429	YNYKLPDDF	2	11.38	1.56967	0.76444	0.00766667	0.00703526
							422	431	NYKLPDDFTG	2	9.71	1.24133	0.766799	-7.085	0.99906	0.308	0.288323	0.718333	0.463482	1.11967	0.570598	1.01267	0.714787	407	422	VRQIAPGQTGKIADYN	3	6.32	-0.149	0.406396	0.803333	0.900845	0.0493333	0.117599	-0.909	0.97636	1.49867	0.986809	-0.068	0.136965	421	431	YNYKLPDDFTG	2	10.38	0.103667	0.443423	-0.111	0.187089
							423	431	YKLPDDFTG	2	9.68	0.283	0.341453	-8.15933	0.999927	0.052	0.0820001	0.764333	0.775214	0.0876667	0.138205	0.145333	0.231212	421	429	YNYKLPDDF	2	11.38	0.603333	0.390737	-1.45633	0.852691	0.916333	0.622019	0.312	0.260956	3.21333	0.912414	1.207	0.659135	422	431	NYKLPDDFTG	2	9.71	1.19033	0.905901	0.742667	0.922559
							432	443	CVIAWNSNNLDS	2	10.86	-0.898667	0.328205	-0.0416667	0.0158214	-2.47833	0.642638	0.298667	0.103052	-0.655333	0.263439	0.589	0.214931	421	431	YNYKLPDDFTG	2	10.38	-0.872	0.58593	-1.164	0.834007	-1.141	0.876669	-0.927	0.730382	1.123	0.78802	-0.916667	0.686496	423	429	YKLPDDF	2	10.58	-1.16467	0.816303	-0.439	0.566188
							432	449	CVIAWNSNNLDSKVGGNY	2	10.69	1.41	0.581168	1.358	0.543074	1.24167	0.805435	2.70233	0.977812	0.831667	0.521639	2.092	0.883129	422	431	NYKLPDDFTG	2	9.71	-0.940667	0.867703	-1.16033	0.956168	-1.519	0.981458	-0.491	0.749838	0.457333	0.547081	-1.37967	0.929177	423	431	YKLPDDFTG	2	9.68	0.574333	0.52566	-0.71	0.705678
							432	452	CVIAWNSNNLDSKVGGNYNYL	2	12.32			-3.435	0.955395	-0.902667	0.770888	-3.193	0.922658	-1.669	0.747429	-0.406	0.192309	423	429	YKLPDDF	2	10.58	0.844667	0.735679	-0.863667	0.762707	-0.142	0.0841883	0.210333	0.285399	-0.854	0.658195	0.162	0.177943	432	441	CVIAWNSNNL	2	11.94	-0.133333	0.113952	-0.198667	0.195388
							442	449	DSKVGGNY	2	4.79	0.797667	0.475542	0.934333	0.629239			0.623333	0.435489	0.144667	0.0727198			423	431	YKLPDDFTG	2	9.68	-0.360667	0.574427	-0.787333	0.841786	-0.842333	0.956868	-0.186333	0.487381	0.772333	0.858502	0.0786667	0.207378	432	443	CVIAWNSNNLDS	2	10.86	-2.34967	0.914311	-0.591667	0.55524
							442	452	DSKVGGNYNYL	2	9.24	1.075	0.859027	0.350333	0.530149	0.351333	0.517192	0.743667	0.823255	0.0436667	0.0618604	-0.498	0.649418	432	441	CVIAWNSNNL	2	11.94	-1.00533	0.581796	-1.12	0.683809	-0.622	0.454079	-2.08367	0.968166	0.878333	0.676648	-1.36567	0.813944	442	449	DSKVGGNY	2	4.79
							444	452	KVGGNYNYL	2	8.99	0.931	0.69005	1.03167	0.819131	1.30667	0.796049	1.459	0.823703	1.68067	0.932512	-0.307	0.211339	432	443	CVIAWNSNNLDS	2	10.86	4.553	0.91903	0.889667	0.767321	1.747	0.653152	-1.688	0.566522	-0.802333	0.565325	-1.52533	0.93294	442	452	DSKVGGNYNYL	2	9.24	-4.36333	0.996039	0.859	0.5486
							453	470	YRLFRKSNLKPFERDIST	4	8.1	0.762667	0.953239	0.0703333	0.152469	0.272	0.66152	0.670333	0.916155	0.395	0.817431	0.103333	0.298208	442	449	DSKVGGNY	2	4.79	-0.161667	0.199392	-0.403	0.540727	-0.039	0.0405572	0.635	0.817301	-0.112333	0.153244	-0.571	0.357369	444	452	KVGGNYNYL	2	8.99	-7.36367	0.997419	-0.349333	0.356581
							453	470	YRLFRKSNLKPFERDIST	5	8.1	0.774667	0.964842	-0.247667	0.495939	-0.00933333	0.0241041	0.701333	0.931012	0.0653333	0.156706	0.078	0.23657	442	452	DSKVGGNYNYL	2	9.24	-1.26033	0.975972	-3.55233	0.991891	-0.150667	0.308273	-8.77667	0.999989	-3.56567	0.999702	-5.50833	0.999749	453	470	YRLFRKSNLKPFERDIST	4	8.1	-0.87	0.952881	-1.461	0.747364
							453	471	YRLFRKSNLKPFERDISTE	3	8.24	-0.384667	0.387155	-1.673	0.992407	-0.298	0.456608	0.44	0.583852	-0.219333	0.40328	-0.161667	0.344251	444	452	KVGGNYNYL	2	8.99	-0.371667	0.121617	0.687333	0.205735	-0.0786667	0.0307808	-10.577	0.992686	-3.81367	0.789253	-7.06467	0.967456	453	470	YRLFRKSNLKPFERDIST	5	8.1	-0.714333	0.995557	-0.356	0.593019
							453	471	YRLFRKSNLKPFERDISTE	4	8.24	0.764667	0.907731	-0.364667	0.724222	0.317667	0.760416	0.691333	0.900521	0.248667	0.596254	0.108667	0.356477	453	470	YRLFRKSNLKPFERDIST	4	8.1	-1.19633	0.996616	-1.408	0.988508	0.068	0.287643	-1.50867	0.999155	0.392333	0.705292	-0.758667	0.98711	453	471	YRLFRKSNLKPFERDISTE	3	8.24	-1.39367	0.674763	-0.265667	0.588055
							453	471	YRLFRKSNLKPFERDISTE	5	8.24	1.04467	0.939236	0.201	0.330363	0.379333	0.645183	0.451	0.516504	0.242	0.419974	0.0506667	0.0991362	453	470	YRLFRKSNLKPFERDIST	5	8.1	-1.498	0.998476	-1.615	0.997514	0.318667	0.796809	-1.71067	0.999549	0.454	0.698038	-0.981333	0.972075	453	471	YRLFRKSNLKPFERDISTE	4	8.24	-0.899333	0.978676	0.590667	0.590777
							456	467	FRKSNLKPFERD	4	5.73	-0.472	0.546114	0.202333	0.355904	-0.15	0.206962	0.587333	0.619416	-0.499667	0.561163	-0.490667	0.387839	453	471	YRLFRKSNLKPFERDISTE	3	8.24	-2.89467	0.994221	-2.004	0.971162	-1.592	0.840735	-2.27733	0.98795	-3.34833	0.979215	-3.15133	0.992276	453	471	YRLFRKSNLKPFERDISTE	5	8.24	-1.41033	0.982977	-0.152667	0.380712
							456	470	FRKSNLKPFERDIST	3	6.79	1.02833	0.887882					0.246	0.329284	0.192333	0.311183	0.566	0.741119	453	471	YRLFRKSNLKPFERDISTE	4	8.24	-1.46833	0.99951	-1.699	0.989439	0.129	0.401183	-1.38433	0.99199	-0.580667	0.806488	-1.11167	0.996349	456	467	FRKSNLKPFERD	4	5.73	1.08267	0.841326	0.14	0.278138
							456	470	FRKSNLKPFERDIST	4	6.79	0.751333	0.885482	-1.674	0.969426	-0.311333	0.471085	0.549	0.67745	0.0566667	0.105677	-0.102667	0.201656	453	471	YRLFRKSNLKPFERDISTE	5	8.24	-1.34	0.992199	-1.52867	0.989098	0.225333	0.614549	-1.98467	0.994395	-0.716333	0.953309	-1.39567	0.939911	456	470	FRKSNLKPFERDIST	3	6.79	0.316333	0.428531	-0.343333	0.742487
							456	471	FRKSNLKPFERDISTE	3	7.05	1.73933	0.818938	0.837667	0.67384	2.70933	0.970403	1.68533	0.878208	1.992	0.999104	0.832	0.906734	456	467	FRKSNLKPFERD	4	5.73	-0.0756667	0.174136	0.187333	0.357357	0.640667	0.888719	-0.739667	0.863777	2.43333	0.99771	0.543667	0.778462	456	470	FRKSNLKPFERDIST	4	6.79	-1.17033	0.957749	-0.805	0.93255
							456	471	FRKSNLKPFERDISTE	4	7.05	0.58	0.875046					0.888	0.815339	0.256	0.386382	-1.22533	0.668198	456	470	FRKSNLKPFERDIST	3	6.79	-1.967	0.976062			0.878667	0.602469	-1.342	0.941893	2.05267	0.971252	-0.738667	0.835499	456	471	FRKSNLKPFERDISTE	3	7.05	-0.418667	0.461803	0.717	0.731117
							471	486	EIYQAGSTPCNGVEGF	2	10.93	1.057	0.734227	0.422333	0.401189	1.363	0.554547	2.221	0.882749	0.484667	0.460619	-0.389	0.358417	456	470	FRKSNLKPFERDIST	4	6.79	-2.24967	0.977811	-2.43967	0.995501	0.219	0.34085	-2.20033	0.995603	-0.111667	0.184136	-1.65033	0.976169	456	471	FRKSNLKPFERDISTE	4	7.05
							472	486	IYQAGSTPCNGVEGF	2	11.08	0.529	0.387252			-0.452667	0.329764	-0.454333	0.245782	0.198	0.144891	-1.02567	0.563846	456	471	FRKSNLKPFERDISTE	3	7.05	0.362667	0.385328	0.336333	0.698577	-0.144	0.405978	-1.18367	0.99176	-0.471667	0.453369	-0.291667	0.378552	471	482	EIYQAGSTPCNG	2	6.54	-4.64967	0.98228	-1.39067	0.753924
							472	487	IYQAGSTPCNGVEGFN	2	9.43	-0.354	0.248177			2.488	0.744889	0.233333	0.125323	0.234333	0.169205	-1.62233	0.832024	456	471	FRKSNLKPFERDISTE	4	7.05	-3.57233	0.999883			-0.913667	0.954683	-3.58167	0.998011	-3.47067	0.997148	-3.68233	0.999618	471	486	EIYQAGSTPCNGVEGF	2	10.93	-13.4963	0.999302	-1.097	0.561368
							487	510	NCYFPLQSYGFQPTNGVGYQPYRV	3	13.6	1.14433	0.774584	1.44767	0.703501	1.15467	0.849914	1.45633	0.814018	0.329667	0.244019	0.381	0.38053	471	482	EIYQAGSTPCNG	2	6.54	-4.686	0.983798	-10.2057	0.996999	-3.71733	0.952408	-3.34333	0.950633			-1.558	0.470662	472	486	IYQAGSTPCNGVEGF	2	11.08	-12.8967	0.999955	0.214667	0.127166
							487	512	NCYFPLQSYGFQPTNGVGYQPYRVVV	3	14.12	0.301333	0.129924	-3.73867	0.975821	0.449333	0.432411	-0.141	0.105263	0.235667	0.189871	0.152	0.189488	471	486	EIYQAGSTPCNGVEGF	2	10.93	-15.5863	0.996506	-11.5483	0.99546	-4.82133	0.949494	-8.51933	0.992669	-12.97	0.995902	-3.92833	0.913552	491	510	PLQSYGFQPTNGVGYQPYRV	3	11.08	0.056	0.0179573	-1.52167	0.562091
							490	512	FPLQSYGFQPTNGVGYQPYRVVV	3	12.89	1.62233	0.436987	-0.193	0.0706819	-0.715667	0.229447	-0.0956667	0.039313	-0.209	0.0789459	-1.66767	0.526804	472	486	IYQAGSTPCNGVEGF	2	11.08	-12.352	0.999817	-8.68167	0.997145	-2.15367	0.825341	-7.86067	0.998344	-10.968	0.998622	-0.709	0.219999	491	512	PLQSYGFQPTNGVGYQPYRVVV	3	11.89	-4.60367	0.823213	-6.27833	0.929761
							491	510	PLQSYGFQPTNGVGYQPYRV	3	11.08	0.840333	0.508397	-0.965333	0.563748	0.042	0.0254392	0.283333	0.176592	0.691	0.457643	-1.04067	0.598589	491	510	PLQSYGFQPTNGVGYQPYRV	3	11.08	-2.14333	0.75342	0.293333	0.0965389	-5.84667	0.97909	-3.97467	0.929411	-0.539333	0.28408			495	510	YGFQPTNGVGYQPYRV	2	10.65	-4.772	0.942868	-0.063	0.0291909
							491	512	PLQSYGFQPTNGVGYQPYRVVV	2	11.89	-1.19067	0.391492	-7.806	0.993567	-0.736333	0.40807	-0.245667	0.086877	-0.508	0.257487	-3.15733	0.894869	491	512	PLQSYGFQPTNGVGYQPYRVVV	3	11.89	-9.35967	0.922429	-0.069	0.0130464	-8.701	0.91612	-7.41633	0.88278	-3.557	0.606154	-6.14467	0.812769	495	510	YGFQPTNGVGYQPYRV	3	10.65	-0.679667	0.348543	-0.128	0.0984583
							491	512	PLQSYGFQPTNGVGYQPYRVVV	3	11.89	0.489667	0.374792	-6.01867	0.996869	-0.64	0.466451	0.184667	0.105978	2.214	0.893601	-1.81167	0.84222	495	510	YGFQPTNGVGYQPYRV	2	10.65	-0.618333	0.934965	-1.66967	0.960273	-0.974667	0.874745	-2.28	0.999949	-3.63167	0.71834	-2.97667	0.766408	495	512	YGFQPTNGVGYQPYRVVV	2	11.6	-1.57733	0.515086	-0.492	0.222207
							491	513	PLQSYGFQPTNGVGYQPYRVVVL	3	12.89	1.314	0.764312	-0.563333	0.56719	-0.660667	0.665155	1.264	0.568757	1.38933	0.818201	0.383333	0.425248	495	510	YGFQPTNGVGYQPYRV	3	10.65	0.120667	0.277596	-1.91233	0.931343	-1.68267	0.984995	-2.22933	0.979819	-4.98567	0.979065	-0.368333	0.15419	495	512	YGFQPTNGVGYQPYRVVV	3	11.6	-2.16467	0.800415	-1.64467	0.812096
							495	510	YGFQPTNGVGYQPYRV	2	10.65	1.69033	0.896663	0.780333	0.649831	1.555	0.831061	1.58967	0.817127	0.946333	0.69861	0.598	0.58149	495	512	YGFQPTNGVGYQPYRVVV	2	11.6	-1.901	0.760805	-1.27167	0.656323	-2.65867	0.918242	-3.97967	0.980763	-3.74233	0.976788	-2.29433	0.867442	495	513	YGFQPTNGVGYQPYRVVVL	2	12.7	-1.33667	0.343391	-0.268333	0.142537
							495	510	YGFQPTNGVGYQPYRV	3	10.65	0.956	0.851156	-0.29	0.516778	0.00166667	0.00277427	0.636667	0.700882	-0.518	0.658636	-0.653333	0.643388	495	512	YGFQPTNGVGYQPYRVVV	3	11.6	-1.69267	0.936991	-2.117	0.954114	-2.18767	0.952789	-3.26267	0.992045	-2.66333	0.986649	-2.103	0.969107	496	510	GFQPTNGVGYQPYRV	2	9.74	2.25067	0.605354	0.0413333	0.0182264
							495	512	YGFQPTNGVGYQPYRVVV	2	11.6	1.81033	0.988395	1.229	0.850969	1.60133	0.937556	0.994333	0.872574	1.684	0.976743	0.890333	0.631252	495	513	YGFQPTNGVGYQPYRVVVL	2	12.7	-2.438	0.971845	-2.66467	0.978614	-3.39733	0.974405	-2.82567	0.842577	-1.87633	0.739786	-2.116	0.913696	496	512	GFQPTNGVGYQPYRVVV	2	10.73	0.665667	0.33139	0.386667	0.237922
							495	512	YGFQPTNGVGYQPYRVVV	3	11.6	0.703667	0.656351	-0.049	0.0512823	0.844	0.75153	0.669667	0.655932	0.303667	0.323894	-0.293	0.336002	496	510	GFQPTNGVGYQPYRV	2	9.74	-0.581	0.412663	-1.552	0.77301	-2.19533	0.93942	-0.997667	0.540268	-1.08633	0.543561	-0.399	0.146611	497	512	FQPTNGVGYQPYRVVV	2	10.45	-2.25833	0.963938	-2.63367	0.7681
							495	513	YGFQPTNGVGYQPYRVVVL	2	12.7	0.585667	0.218023	-1.25867	0.489899	-1.94833	0.653686	-0.883667	0.365366	0.618667	0.210348	-0.615	0.232707	496	512	GFQPTNGVGYQPYRVVV	2	10.73	-0.535667	0.691632	0.073	0.0909048	-2.42533	0.997971	-0.948333	0.94263	-0.732333	0.491286	-0.144	0.395001	503	512	VGYQPYRVVV	2	9.68	-2.14067	0.799931	-0.999	0.502837
							496	512	GFQPTNGVGYQPYRVVV	2	10.73	0.569667	0.516835	-0.243667	0.42432	0.8	0.728256	-0.054	0.0619627	0.600333	0.968751	0.416667	0.59066	497	512	FQPTNGVGYQPYRVVV	2	10.45	-0.576667	0.258557	-1.57667	0.878799	-1.50433	0.896162	1.73733	0.697471	-1.201	0.508153	0.182667	0.20211	514	533	SFELLHAPATVCGPKKSTNL	4	9.63	0.91	0.546312	-1.636	0.862463
							515	541	FELLHAPATVCGPKKSTNLVKNKCVNF	4	9.19	-4.67267	0.989736	-12.9917	0.999872	-0.519667	0.402183	-1.24967	0.510331	1.057	0.666673	-1.27233	0.657588	503	512	VGYQPYRVVV	2	9.68	-1.23533	0.781602	-1.87467	0.915534	-1.169	0.559951	-1.729	0.8506	-1.42533	0.764805	-1.00933	0.565867	516	533	ELLHAPATVCGPKKSTNL	3	7.33	1.437	0.816402	-1.27767	0.807897
							516	533	ELLHAPATVCGPKKSTNL	3	7.33	-6.976	0.997408	-12.2177	0.99991	0.0333333	0.0189151	-0.305667	0.320145	0.303	0.305204			514	533	SFELLHAPATVCGPKKSTNL	4	9.63	0.160333	0.0896622	-0.240667	0.139551	-0.699333	0.617003	1.06833	0.761561	-1.35267	0.872674	0.268	0.265239	516	533	ELLHAPATVCGPKKSTNL	4	7.33	1	0.713972	-2.10167	0.969554
							516	541	ELLHAPATVCGPKKSTNLVKNKCVNF	3	7.92	-2.795	0.876333	-13.061	0.999457	-0.705667	0.36265	-0.461	0.286142	-0.845667	0.476504	-0.21	0.122546	516	533	ELLHAPATVCGPKKSTNL	3	7.33	0.26	0.291739	0.772	0.729352	-0.0206667	0.0140974			-0.765	0.880592	1.07233	0.898726	516	541	ELLHAPATVCGPKKSTNLVKNKCVNF	3	7.92	-0.038	0.0484815	-1.09667	0.729188
							516	541	ELLHAPATVCGPKKSTNLVKNKCVNF	4	7.92	-2.735	0.973405	-13.3253	0.999927	-0.487333	0.402033	-0.0983333	0.0943225	0.675	0.523165	-0.955667	0.679497	516	533	ELLHAPATVCGPKKSTNL	4	7.33	-0.301667	0.319472	-0.203667	0.190303	-0.542	0.463108	1.05167	0.721152	-1.128	0.830961	0.889667	0.60833	516	541	ELLHAPATVCGPKKSTNLVKNKCVNF	4	7.92	0.0136667	0.0273619	-0.791333	0.933739
							516	541	ELLHAPATVCGPKKSTNLVKNKCVNF	5	7.92	-2.96	0.983503	-13.6733	0.99994	-0.685	0.600093	0.187667	0.176814	1.05133	0.75098	-0.806667	0.62004	516	541	ELLHAPATVCGPKKSTNLVKNKCVNF	3	7.92	-3.293	0.987857	-0.34	0.271352	-0.495	0.348564	-1.17333	0.702198	-2.55067	0.97449	-2.05867	0.810693	516	541	ELLHAPATVCGPKKSTNLVKNKCVNF	5	7.92	0.219667	0.278497	-1.04367	0.864534
							534	541	VKNKCVNF	2	6.24	2.71367	0.960086	-20.8653	0.999993			-0.287333	0.245754	2.766	0.90307	-1.25533	0.6435	516	541	ELLHAPATVCGPKKSTNLVKNKCVNF	4	7.92	-1.609	0.955434	-0.702667	0.744215	-0.449333	0.551645	-0.732333	0.722983	-2.79133	0.971828	-1.20933	0.803756	534	541	VKNKCVNF	2	6.24	-0.541	0.157947	-0.763	0.770916
							542	552	NFNGLTGTGVL	2	11.83	1.87967	0.674328	-17.693	0.999675	-1.12033	0.451761	1.381	0.564096	2.148	0.766461	0.087	0.0311328	516	541	ELLHAPATVCGPKKSTNLVKNKCVNF	5	7.92	-1.87567	0.999137	-1.76133	0.990605	-1.04133	0.788118	-0.855667	0.991797	-2.914	0.999835	-1.15567	0.82049	542	552	NFNGLTGTGVL	2	11.83	0.471667	0.389724	0.210667	0.164976
							542	568	NFNGLTGTGVLTESNKKFLPFQQFGRD	3	11.94	1.03433	0.784031	-13.0163	0.999952	-0.327667	0.333905	0.0716667	0.0765337	0.799	0.698035	-1.16433	0.742618	534	541	VKNKCVNF	2	6.24	-4.73833	0.830226	6.03133	0.906427	-2.131	0.481525	-0.739667	0.131585	4.90133	0.864337	-2.88567	0.550228	542	568	NFNGLTGTGVLTESNKKFLPFQQFGRD	3	11.94	-2.087	0.950358	-0.666667	0.413464
							542	568	NFNGLTGTGVLTESNKKFLPFQQFGRD	4	11.94	1.32267	0.888294	-12.6253	0.999957	0.17	0.203426	-0.044	0.0464123	0.996	0.807069	-0.633	0.493476	542	552	NFNGLTGTGVL	2	11.83	0.613333	0.417735	-0.458	0.280304	0.180333	0.162967	0.557667	0.504249	0.187333	0.114895	1.024	0.711062	542	568	NFNGLTGTGVLTESNKKFLPFQQFGRD	4	11.94	-1.13433	0.925305	-0.272333	0.209399
							544	568	NGLTGTGVLTESNKKFLPFQQFGRD	4	11.35	1.56433	0.975604	-12.6097	0.999988	0.241333	0.374683	0.372	0.53134	1.35933	0.935336	-0.819	0.782881	542	568	NFNGLTGTGVLTESNKKFLPFQQFGRD	3	11.94	-2.83867	0.817391	-3.29067	0.867923	-1.87733	0.530951	-1.70667	0.627353	-0.924333	0.394556	-0.782667	0.329399	544	568	NGLTGTGVLTESNKKFLPFQQFGRD	4	11.35	-0.297667	0.350979	0.223	0.131216
							547	568	TGTGVLTESNKKFLPFQQFGRD	4	10.79	1.598	0.792073	-8.33867	0.998098	0.902	0.56643	0.191	0.166867	0.585	0.462423	-0.296333	0.260621	542	568	NFNGLTGTGVLTESNKKFLPFQQFGRD	4	11.94	-2.32567	0.870009	-4.28833	0.978063	-1.82467	0.770635	-1.48933	0.706945	-1.331	0.673079	-1.518	0.738563	546	568	LTGTGVLTESNKKFLPFQQFGRD	4	11.17	-0.158333	0.106169	0.49	0.334485
							550	568	GVLTESNKKFLPFQQFGRD	3	10.79	-0.028	0.0410398	-8.468	0.999966	-0.974	0.896016	-0.942667	0.963298	-0.405333	0.464443	-1.41133	0.804616	544	568	NGLTGTGVLTESNKKFLPFQQFGRD	4	11.35	-2.11167	0.945871	-3.16733	0.981745	-0.652333	0.542557	-1.35033	0.858673	-1.52667	0.818052	-1.11733	0.762706	547	568	TGTGVLTESNKKFLPFQQFGRD	4	10.79	0.805	0.575273	-0.149	0.211347
							550	568	GVLTESNKKFLPFQQFGRD	4	10.79	0.763	0.731842	-6.386	0.999789	0.345667	0.442786	0.385333	0.537732	0.197333	0.223355	-0.272	0.38299	546	568	LTGTGVLTESNKKFLPFQQFGRD	4	11.17	-1.04067	0.754254	-2.00633	0.912711	-1.03667	0.724036	-1.614	0.805953	0.323	0.122821	-1.18133	0.73288	550	568	GVLTESNKKFLPFQQFGRD	3	10.79	0.132667	0.127869	-0.713333	0.47466
							553	565	TESNKKFLPFQQF	2	11.51	-0.577	0.405702	-7.07433	0.997356	-1.09	0.390199	0.47	0.219931	-3.133	0.968804	-0.984	0.609915	547	568	TGTGVLTESNKKFLPFQQFGRD	4	10.79	-0.740667	0.590566	-1.46767	0.773686	-0.214	0.218816	0.0366667	0.0368513	-0.557667	0.426213	0.349333	0.285167	550	568	GVLTESNKKFLPFQQFGRD	4	10.79	-0.131667	0.140201	0.124333	0.0859137
							553	565	TESNKKFLPFQQF	3	11.51	1.003	0.83516	-4.99667	0.998955	0.251	0.297165	0.778333	0.79486	0.487667	0.569549	0.110667	0.150943	550	568	GVLTESNKKFLPFQQFGRD	3	10.79	-0.871333	0.688878	-0.142667	0.169845	0.285	0.322899	0.251667	0.203449	-0.523667	0.378077	0.191667	0.11978	551	568	VLTESNKKFLPFQQFGRD	4	10.45	-0.0636667	0.0617722	0.625	0.531175
							553	568	TESNKKFLPFQQFGRD	2	9.86	2.57433	0.923125	-4.916	0.992402	2.152	0.712831	3.17433	0.941748	2.11767	0.881922	0.461	0.290342	550	568	GVLTESNKKFLPFQQFGRD	4	10.79	-0.677	0.767031	-0.969667	0.88606	-0.0246667	0.028541	0.163333	0.206044	-0.0423333	0.0583658	-0.075	0.0807867	553	565	TESNKKFLPFQQF	2	11.51	1.08	0.832549	-0.305333	0.392268
							553	568	TESNKKFLPFQQFGRD	3	9.86	0.961	0.865223	-4.75233	0.999622	0.403667	0.537235	0.594	0.732507	0.541333	0.568888	-0.05	0.0837349	551	568	VLTESNKKFLPFQQFGRD	4	10.45	-0.719333	0.778647	-2.761	0.997745	-1.50333	0.980389	-0.428	0.598949	-0.932667	0.764977	0.672333	0.388359	553	565	TESNKKFLPFQQF	3	11.51	1.05367	0.930439	-0.126	0.189985
							553	568	TESNKKFLPFQQFGRD	4	9.86	0.739	0.762348	-4.158	0.997667	0.363667	0.477129	0.670667	0.693349	0.402	0.491155	-0.005	0.00810942	553	565	TESNKKFLPFQQF	2	11.51	0.0123333	0.0353949	-0.736667	0.712457	0.086	0.35514	0.593333	0.994913	-0.144667	0.405556	0.32	0.545286	553	568	TESNKKFLPFQQFGRD	2	9.86	0.103667	0.0929257	0.133667	0.109384
							566	574	GRDIADTTD	2	4.53	2.39833	0.945974	-0.663667	0.347886	3.43567	0.823112	1.92867	0.882591	4.03633	0.887031			553	565	TESNKKFLPFQQF	3	11.51	-0.467333	0.838819	-1.65433	0.947689	-0.33	0.772063	0.148	0.483694	-0.413	0.67027	-0.336333	0.496267	553	568	TESNKKFLPFQQFGRD	3	9.86	0.702667	0.840556	-0.129	0.255531
							566	582	GRDIADTTDAVRDPQTL	3	7.77	3.63033	0.989243	-8.94767	0.998916	2.34833	0.840667	1.12567	0.820916	3.09567	0.969221	0.296333	0.184606	553	568	TESNKKFLPFQQFGRD	2	9.86	-0.0926667	0.0928262	-0.595667	0.41856	-0.0153333	0.019193	0.454	0.486726	-0.694667	0.565942	-0.694667	0.70091	553	568	TESNKKFLPFQQFGRD	4	9.86	0.548667	0.81871	-0.0746667	0.10034
							569	581	IADTTDAVRDPQT	2	5.63	2.40667	0.866045	-14.596	0.99982	0.202	0.153945	0.182333	0.134754	1.758	0.845779	-1.754	0.807666	553	568	TESNKKFLPFQQFGRD	3	9.86	-0.306667	0.696536	-1.35067	0.983719	-0.0776667	0.211051	0.504333	0.979887	-0.310667	0.622837	0.131667	0.237328	566	574	GRDIADTTD	2	4.53	2.66967	0.846929	1.651	0.632056
							569	582	IADTTDAVRDPQTL	2	7.37	2.683	0.861242	-14.0843	0.998753	0.589	0.227283	0.431	0.185456	0.546667	0.323033	-1.37567	0.669526	553	568	TESNKKFLPFQQFGRD	4	9.86	-2.01967	0.781125	-2.80467	0.882676	-1.501	0.664206	-1.411	0.637901	-1.928	0.765599	-1.54733	0.660227	566	575	GRDIADTTDA	2	5.03	-0.508333	0.46991	-0.244	0.185852
							569	582	IADTTDAVRDPQTL	3	7.37	4.35367	0.989443	-12.8683	0.999807	-0.0163333	0.0164463	1.354	0.759158	1.65333	0.88801	-0.0156667	0.00975564	566	574	GRDIADTTD	2	4.53	-0.232667	0.1351	-1.265	0.926467	-0.296	0.621629	2.84	0.958138	2.41033	0.978245	2.83867	0.88944	566	582	GRDIADTTDAVRDPQTL	3	7.77	0.679	0.592808	1.669	0.863101
							569	583	IADTTDAVRDPQTLE	2	7.46	3.525	0.984345	-15.4217	0.999977	0.00866667	0.00880875	0.224	0.188604	0.870667	0.731701	-0.464667	0.356407	566	575	GRDIADTTDA	2	5.03	-2.23933	0.856302	-1.156	0.799569	1.43633	0.797296	-0.556	0.384473	-0.879	0.478947	-1.89267	0.885576	569	581	IADTTDAVRDPQT	2	5.63	0.826333	0.467999	1.876	0.835699
							569	584	IADTTDAVRDPQTLEI	2	9.86	4.19533	0.945699	-11.098	0.999537	-1.176	0.70507	1.40133	0.716292	2.20167	0.891983	-0.538667	0.351994	566	582	GRDIADTTDAVRDPQTL	3	7.77	-1.03467	0.600892			0.788333	0.700384	-0.106	0.107506	0.849333	0.52001	-0.306667	0.32539	569	582	IADTTDAVRDPQTL	2	7.37	2.49633	0.967985	2.66633	0.974966
							569	585	IADTTDAVRDPQTLEIL	2	11.27	4.26067	0.979654	-13.34	0.999907	0.528667	0.466091	0.067	0.0491664	2.351	0.944682	-0.753	0.444095	569	581	IADTTDAVRDPQT	2	5.63	-0.343333	0.679354	-0.877333	0.805427	-0.136333	0.0844912	-0.674667	0.597683	-0.00266667	0.00237282	-0.094	0.116259	569	582	IADTTDAVRDPQTL	3	7.37	-1.781	0.898955	-1.00867	0.487282
							569	585	IADTTDAVRDPQTLEIL	3	11.27	4.06833	0.993678	-13.122	0.999978	-0.604333	0.849737	-0.177667	0.152608	1.64233	0.97416	-0.875	0.490298	569	582	IADTTDAVRDPQTL	2	7.37	-1.663	0.968278	-1.27133	0.728745	0.339333	0.44396	-0.308667	0.379703	-1.72933	0.970204	-0.422667	0.441043	569	583	IADTTDAVRDPQTLE	2	7.46	0.729667	0.550278	1.65433	0.919189
							575	582	AVRDPQTL	2	5.93	5.35633	0.996918	-20.5867	0.999997	-0.0883333	0.147425	0.73	0.635927	2.86867	0.988053	-0.232667	0.199615	569	582	IADTTDAVRDPQTL	3	7.37	-3.164	0.904197	-3.65267	0.983984	-1.932	0.660746	-1.197	0.577964	-4.50533	0.990549	-3.29367	0.968477	569	584	IADTTDAVRDPQTLEI	2	9.86	0.871	0.642366	1.15433	0.606689
							575	583	AVRDPQTLE	2	5.69	4.82133	0.992122	-21.678	0.999993	-0.021	0.0215491	0.128333	0.122366	1.69233	0.901861	-0.632667	0.490041	569	583	IADTTDAVRDPQTLE	2	7.46	-1.60867	0.971576	-2.545	0.995526	-0.866	0.489835	-1.729	0.956285	-2.11733	0.978792	-0.255667	0.349085	575	582	AVRDPQTL	2	5.93	-0.0373333	0.0488152	2.20633	0.774142
							575	584	AVRDPQTLEI	2	9.08	5.41067	0.996868	-17.974	0.999838	-0.607333	0.592259	0.756667	0.934002	2.30567	0.887194	-0.671333	0.464208	569	584	IADTTDAVRDPQTLEI	2	9.86	-1.24967	0.88409	-1.37967	0.880461	0.547667	0.363508	-0.795333	0.532407	-2.26933	0.97248	-1.727	0.899651	575	583	AVRDPQTLE	2	5.69	-0.393	0.343893	0.665333	0.466742
							575	585	AVRDPQTLEIL	2	10.69	6.48	0.996973	-16.2483	0.999936	-0.157333	0.164901	0.309	0.293943	2.91233	0.972952	-0.477	0.291422	575	582	AVRDPQTL	2	5.93	-3.68267	0.978516	-4.28633	0.990021	0.736333	0.495519	-2.095	0.928327	-3.416	0.985428	-1.343	0.758296	575	584	AVRDPQTLEI	2	9.08	0.140667	0.125958	0.501333	0.342601
							576	582	VRDPQTL	2	5.63	5.015	0.995738	-18.442	0.999958	0.072	0.0513449	0.792333	0.580471	2.91967	0.93864	-0.587	0.400467	575	583	AVRDPQTLE	2	5.69	-3.02267	0.984486	-2.851	0.97614	0.826333	0.652652	-1.80133	0.897372	-2.95933	0.973756	-1.7	0.908079	575	585	AVRDPQTLEIL	2	10.69	1.34433	0.95046	1.91	0.941679
							584	592	ILDITPCSF	2	13.54	8.758	0.825882	-7.079	0.996237	-2.55667	0.895832	-0.161667	0.0557322	1.73233	0.783855	-1.57267	0.680523	575	584	AVRDPQTLEI	2	9.08	-1.67367	0.778211	-2.56433	0.909195	1.51133	0.639414	-1.27167	0.662938	-1.642	0.747757	-0.407	0.225282	576	582	VRDPQTL	2	5.63	-0.764333	0.551733	0.459333	0.246531
							584	596	ILDITPCSFGGVS	2	12.7	2.57167	0.905337	-4.89333	0.975956	-0.129667	0.0615035	0.270333	0.174861	0.084	0.0588545	-0.746667	0.476414	575	585	AVRDPQTLEIL	2	10.69	-2.67633	0.977488	-0.943333	0.729188	1.59867	0.719141	-1.34567	0.817841	-0.597667	0.389076	-0.563667	0.380607	576	583	VRDPQTLE	2	5.57	-0.00966667	0.00859485	3.338	0.985771
							586	596	DITPCSFGGVS	2	10.45	3.21933	0.94313	-5.402	0.986105	0.413	0.220348	0.484333	0.309534	1.655	0.820029	0.468667	0.331748	576	582	VRDPQTL	2	5.63	-3.09833	0.993218	-3.82467	0.994049	0.929667	0.792654	-1.98533	0.962794	-2.84233	0.986152	-1.78767	0.91673	584	592	ILDITPCSF	2	13.54	-0.463	0.246012	-1.18933	0.72318
							627	643	DQLTPTWRVYSTGSNVF	2	12.46	0.717667	0.599038	-0.722667	0.648779	-0.359333	0.127334	0.437	0.334402	0.752667	0.463548	-1.01267	0.77231	576	583	VRDPQTLE	2	5.57	-2.62833	0.902584	-2.02533	0.806931	2.517	0.885632	-1.12167	0.573711	-2.22167	0.833445	-0.731333	0.380125	584	596	ILDITPCSFGGVS	2	12.7	0.833667	0.660043	1.27	0.927617
							634	641	RVYSTGSN	2	4.01	1.60267	0.727285	-0.0706667	0.0594562	-0.307333	0.300695	1.77067	0.92087	-0.543333	0.230178	2.66333	0.967065	584	592	ILDITPCSF	2	13.54	-1.605	0.5022	-2.691	0.704855	-1.76367	0.481744	0.795667	0.234876	-0.341667	0.11973	-0.755333	0.204245	586	596	DITPCSFGGVS	2	10.45	1.36333	0.669952	0.656333	0.557439
							634	642	RVYSTGSNV	2	5.02	-3.95733	0.925193	-1.96833	0.660931	-1.74133	0.674195	-2.79967	0.823118	-0.480667	0.211863	-1.28967	0.362072	584	596	ILDITPCSFGGVS	2	12.7	-2.76367	0.845794	-2.25833	0.781548	-1.99467	0.700405	-1.19933	0.479852	-0.969667	0.38078	-0.848333	0.342366	621	633	PVAIHADQLTPTW	2	11.23	-0.134667	0.0551548	-2.07433	0.710804
							634	643	RVYSTGSNVF	2	8.56	1.00033	0.644222	0.272333	0.252913	-0.296667	0.166167	1.12733	0.70063	-1.103	0.402918	0.0986667	0.0866779	586	596	DITPCSFGGVS	2	10.45	-1.25333	0.44279	-2.05833	0.892353	-1.11367	0.786801	-0.538667	0.500473	-2.65267	0.97321	-0.0896667	0.0841295	624	633	IHADQLTPTW	2	10.78	-0.283333	0.316965	-0.273	0.178565
							634	650	RVYSTGSNVFQTRAGCL	3	9.68	0.421	0.444257	-0.184	0.198461	1.16	0.608185	1.362	0.92769	-0.338	0.474746	0.015	0.0140568	621	633	PVAIHADQLTPTW	2	11.23	-1.88333	0.962206	-1.31733	0.872596	-0.759667	0.773326	-0.538	0.625857	-1.688	0.956215	-0.891333	0.632263	627	642	DQLTPTWRVYSTGSNV	2	10.72	1.27333	0.642999	-0.975667	0.506642
							642	650	VFQTRAGCL	2	8.46	0.0606667	0.0512101	-0.965667	0.696095	-0.863667	0.622692	-0.696667	0.447336	-1.24633	0.776	-0.981	0.837138	624	633	IHADQLTPTW	2	10.78	-0.894667	0.551537	-1.608	0.663836	-1.75	0.784875	-0.663333	0.566251	-0.314667	0.188239	-0.438333	0.382845	627	643	DQLTPTWRVYSTGSNVF	2	12.46	-0.594	0.353114	-0.576667	0.278705
							644	650	QTRAGCL	2	5.43	1.466	0.607443	-0.284333	0.162158	0.913	0.539327	0.266333	0.136956	-0.352	0.207917	-0.725333	0.446444	627	642	DQLTPTWRVYSTGSNV	2	10.72	-1.73433	0.74329	-3.37933	0.88506	-2.649	0.865254	0.441	0.160033	-1.88067	0.658047	-1.19133	0.576104	634	641	RVYSTGSN	2	4.01	0.107333	0.0991326	0.589667	0.448332
							651	659	IGAEHVNNS	2	4.14	0.764	0.728117	-1.21867	0.793487	0.168667	0.10091	-1.09767	0.9544	-0.537333	0.36354	-1.91733	0.878561	627	643	DQLTPTWRVYSTGSNVF	2	12.46	-0.538333	0.311099	-1.675	0.845344	-2.56467	0.953058	1.62633	0.697503	-0.625333	0.348596	-1.78233	0.857442	634	642	RVYSTGSNV	2	5.02	-0.302	0.275428	-0.916667	0.759915
							651	661	IGAEHVNNSYE	2	5.69	1.13533	0.663382	-0.170333	0.0926624	-0.930667	0.470376	0.771333	0.473605	-0.169333	0.137533	0.0633333	0.0462039	634	641	RVYSTGSN	2	4.01	-0.694	0.475781	-0.427	0.344595	0.245	0.208429	1.11033	0.785601	-0.0313333	0.0184913	-0.655667	0.340728	634	643	RVYSTGSNVF	2	8.56	0.97	0.948465	-0.275667	0.294323
							672	686	ASYQTQTNSPGGASS	2	4.71	1.16733	0.883907	0.170333	0.187601	0.151333	0.171062	0.456667	0.564408	0.739667	0.585834	-0.0703333	0.0981506	634	642	RVYSTGSNV	2	5.02	-1.08033	0.958114	-2.474	0.937722	0.152333	0.291261	1.49533	0.923819	-0.334	0.306814	-0.848333	0.772035	642	650	VFQTRAGCL	2	8.46	-0.580667	0.498369	0.172333	0.172172
							673	686	SYQTQTNSPGGASS	2	4.5	1.69933	0.833698	1.45967	0.631639	3.37867	0.930599	2.036	0.778643	2.528	0.881629	4.118	0.982329	634	643	RVYSTGSNVF	2	8.56	-0.509333	0.725977	-1.44733	0.983522	-0.602333	0.807671	-0.221	0.556766	-0.162333	0.203939	-0.345	0.511051	644	650	QTRAGCL	2	5.43	-0.966667	0.44575	-1.29133	0.777516
							675	686	QTQTNSPGGASS	2	3.8	1.15267	0.433769	-0.213667	0.131533	1.88167	0.821628	2.04133	0.863353			-2.37267	0.849128	642	650	VFQTRAGCL	2	8.46	-0.963	0.779995	-1.04667	0.822151	-1.79367	0.678363	-0.135667	0.153097	1.76367	0.72768	0.0306667	0.0311467	651	659	IGAEHVNNS	2	4.14	0.409667	0.601053	0.495667	0.534183
																								644	650	QTRAGCL	2	5.43	-1.96933	0.962198	1.20133	0.710801	-2.06133	0.930049	-0.738333	0.711478	-1.317	0.688768	-2.42867	0.982561	651	661	IGAEHVNNSYE	2	5.69	0.633	0.897324	0.234	0.258756
																								651	659	IGAEHVNNS	2	4.14	-1.51133	0.863097	-0.785667	0.669692	-1.137	0.862233	0.916667	0.733436	0.835	0.364721	-1.74967	0.710289	672	686	ASYQTQTNSPGGASS	2	4.71	-0.0533333	0.12025	1.175	0.462215
																								651	660	IGAEHVNNSY	2	5.73	-1.06233	0.738502	-3.62633	0.972377	-1.75767	0.809238	-1.984	0.895195	-2.40733	0.94521	-0.042	0.0346406	673	686	SYQTQTNSPGGASS	2	4.5	1.368	0.458192	1.05333	0.38535
																								651	661	IGAEHVNNSYE	2	5.69	-0.854667	0.957377	-0.768	0.542036	-1.318	0.986972	-1.01733	0.971987	-0.828333	0.803043	0.028	0.0243878	675	686	QTQTNSPGGASS	2	3.8	1.14	0.827844	0.356667	0.257961
																								672	686	ASYQTQTNSPGGASS	2	4.71	-1.06633	0.633119	-0.545	0.603018	-0.766667	0.806085	0.0256667	0.0324686	-0.307333	0.304257	-0.995333	0.628186
																								673	686	SYQTQTNSPGGASS	2	4.5	-1.31367	0.552673	-3.67633	0.902123	-3.773	0.915921	-1.451	0.586732	-2.36	0.773713	-0.974	0.405784
																								675	686	QTQTNSPGGASS	2	3.8	-1.284	0.867557	-0.892333	0.748653	-0.223333	0.382808	1.71467	0.960111	0.115333	0.0882782	0.572667	0.482069
[truncated: 41 more columns]

## Sheet: Figure 6a
	Fig. 6a:
	Virus titer vs. Treatment
		Virus titer Log10 (pfu/g lung tissue)
	Subject	PBS	isotype	VHH-72	1d	05	MRed05	SR01	S2A3	1d/MRed05	1d/SR01
	hamster 1	6.08659	6.07295	0	0	0	0	4.69738	3.12745	0	0
	hamster 2	5.03097	5.85186	0	6.67057	0	0	0	0	0	0
	hamster 3	6.64486	6.6996	0	0	0	0	0	4.44126	0	0
	hamster 4	5.11081	5.15205	4.36445	4.62888	3.79985	0	3.73242	4.13648	0	0
	hamster 5	6.61409	5.42766	4.73672	4.90177	0	0	0	3.30921	0	0
	hamster 6	5.55114	5.09675	†	0	0	0	3.00054	†	0	0
	Average	5.83974	5.71681	1.82024	2.7002	0.633308	0	1.90506	3.00288	0	0	data used to build Figure 6d
	† the specimen died
								Number of families	1
								Number of comparisons per family	9
								Alpha	0.05
								Dunnett's multiple comparisons test	Mean Diff.	95.00% CI of diff.	Significant?	Summary	Adjusted P Value	J-?
								isotype vs. VHH-72	3.897	1.184 to 6.609	Yes	**	0.0017	A	VHH-72
								isotype vs. 1d	3.017	0.4303 to 5.603	Yes	*	0.0151	B	1d
								isotype vs. 05	5.084	2.497 to 7.670	Yes	****	<0.0001	C	5
								isotype vs. MRed05	5.717	3.130 to 8.303	Yes	****	<0.0001	D	MRed05
								isotype vs. SR01	3.812	1.225 to 6.398	Yes	**	0.0012	E	SR01
								isotype vs. S2A3	2.714	0.001357 to 5.426	Yes	*	0.0498	F	S2A3
								isotype vs. 1d/MRed05	5.717	3.130 to 8.303	Yes	****	<0.0001	G	1d/MRed05
								isotype vs. 1d/SR01	5.717	3.130 to 8.303	Yes	****	<0.0001	H	1d/SR01
								isotype vs. PBS	-0.1229	-2.709 to 2.463	No	ns	0.9998	I	PBS
								Test details	Mean 1	Mean 2	Mean Diff.	SE of diff.	n1	n2	q	DF
								isotype vs. VHH-72	5.717	1.82	3.897	0.9706	6	5	4.014	48
								isotype vs. 1d	5.717	2.7	3.017	0.9255	6	6	3.26	48
								isotype vs. 05	5.717	0.6333	5.084	0.9255	6	6	5.493	48
								isotype vs. MRed05	5.717	0	5.717	0.9255	6	6	6.177	48
								isotype vs. SR01	5.717	1.905	3.812	0.9255	6	6	4.119	48
								isotype vs. S2A3	5.717	3.003	2.714	0.9706	6	5	2.796	48
								isotype vs. 1d/MRed05	5.717	0	5.717	0.9255	6	6	6.177	48
								isotype vs. 1d/SR01	5.717	0	5.717	0.9255	6	6	6.177	48
								isotype vs. PBS	5.717	5.84	-0.1229	0.9255	6	6	0.1328	48

## Sheet: Figure 6b
Fig. 6b:
Weight change (%) vs. Days post-infection
	Weight Change (%)
	PBS						Isotype						VHH-72						1d						05						MRed05						SR01						S2A3						1d/MRed05
Days post-infection	H1	H2	H3	H4	H5	H6	H7	H8	H9	H10	H11	H12	H13	H14	H15	H16	H17	H18	H19	H20	H21	H22	H23	H24	H25	H26	H27	H28	H29	H30	H31	H32	H33	H34	H35	H36	H37	H38	H39	H40	H41	H42	H43	H44	H45	H46	H47	H48	H49
0	0	0	0	0	0	0	0	0	0	0	0	0	0	0	0	0	0	†	0	0	0	0	0	0	0	0	0	0	0	0	0	0	0	0	0	0	0	0	0	0	0	0	0	†	0	0	0	0	0
1	-0.87719	-3.01508	-0.61038	-0.81136	-1.51351	1.4784	-4.04412	-6.30435	0	-0.09328	-0.92688	-7.70901	-2.91457	-2.746	-3.65591	-2.22458	2.5862	†	-1.68421	-1.65803	-7.13536	-1.3766	-3.10825	-3.17623	-1.12233	-3.03983	-0.40445	-0.20202	-4.64576	-5.40816	-1.01523	0.7743	-1.95272	-1.47929	-2.49729	-1.35558	-1.53531	-0.10776	-3.125	1.5458	-1.65746	-2.36794	-1.28755	†	-1.35558	-3.86965	-1.54185	-3.16122	-3.16122
2	-5.16569	-6.83417	-2.44151	-2.63692	-6.16216	-3.37909	-7.72059	-11.087	-1.72414	-4.75746	-4.6344	-9.01194	-6.53266	-1.02975	-5.16129	-3.70763	0.9698	†	-1.57895	-4.97409	-6.82057	-2.26155	-6.00214	-2.66393	-1.23457	-2.20126	1.9211	2.2222	-4.29733	-10	2.0305	1.7699	-5.3443	0.2959	-0.76004	0.2086	-7.26714	-3.23276	-3.125	0.7134	-3.09392	-0.63752	-4.07725	†	-3.44108	-8.75764	0.6608	-3.58272	-3.58272
3	-8.577	-7.43719	-4.98474	-8.72211	-10.1622	-6.96938	-6.89338	-13.1522	-3.75254	-7.18284	-8.75386	-11.1835	-6.13065	1.8307	-2.58065	-1.48305	2.9095	†	2.9474	-6.01036	-4.617	1.3766	-7.60986	-0.20492	3.8159	0.9434	5.1567	3.8384	-1.27758	-2.85714	7.1066	6.8584	-0.8222	4.3393	3.4745	0.9385	-10.6448	-4.20259	-3.23276	2.8537	-4.30939	-3.00546	0.3219	†	-0.31283	-12.22	1.7621	1.1591	1.1591
4	-11.5984	-7.8392	-6.40895	-12.8803	-14.2703	-10.5597	-7.8125	-15.7609	-7.80933	-11.7537	-11.4315	-14.5494	-4.42211	3.5469	-2.90323	2.7542	5.4957	†	5.5789	-8.80829	-5.45645	2.6549	-11.1468	2.5615	7.1829	3.6688	7.6845	5.9596	1.626	1.7347	9.1371	9.292	-5.03597	4.6351	5.1031	3.024	-14.2272	-5.81897	-4.4181	5.9453	-1.98895	-0.18215	3.2189	†	1.5641	-13.6456	4.185	3.5827	3.5827
5	-13.3528	-5.92965	-8.03662	-15.8215	-16.973	-12.4604	-7.62868	-15.1087	-10.2434	-13.8993	-13.6972	-14.9837	-1.90955	5.492	-1.1828	5.9322	8.0819	†	8.8421	-13.3679	-1.9937	6.883	-13.612	4.918	9.0909	4.5073	11.2235	7.6768	3.1359	4.898	13.9086	13.385	-4.5221	7.3964	7.3833	6.2565	-13.4084	-2.26293	-3.44828	6.4209	0.7735	2.8233	4.721	†	3.7539	-12.9328	6.6079	6.5332	6.5332
	† the specimen died
[truncated: 11 more columns]

## Sheet: Figure 6c
Fig. 6c:
Weight change (%) vs. Treatement
	Weight change (%) on day 5 post-infection
specimen	PBS	isotype	VHH-72	1d	05	MRed05	SR01	S2A3	1d/MRed05	1d/SR01
Hamster 1	-13.3528	-7.62868	-1.90955	8.8421	9.0909	13.9086	-13.4084	4.721	6.5332	3.5015
Hamster 2	-5.92965	-15.1087	5.492	-13.3679	4.5073	13.385	-2.26293	†	7.4006	5.7047
Hamster 3	-8.03662	-10.2434	-1.1828	-1.9937	11.2235	-4.5221	-3.44828	3.7539	3.7657	3.7267
Hamster 4	-15.8215	-13.8993	5.9322	6.883	7.6768	7.3964	6.4209	-12.9328	6.0547	1.9452
Hamster 5	-16.973	-13.6972	8.0819	-13.612	3.1359	7.3833	0.7735	6.6079	7.1121	0.0736
Hamster 6	-12.4604	-14.9837	†	4.918	4.898	6.2565	2.8233	6.5332	7.2072	3.8274
Average	-12.0957	-12.5935	3.28275	-1.38842	6.7554	7.30128	-1.51699	1.73664	6.34558	3.12985	data used to build Figure 6d
	† the specimen died
								Number of families	1
								Number of comparisons per family	9
								Alpha	0.05
								Dunnett's multiple comparisons test	Mean Diff.	95.00% CI of diff.	Significant?	Summary	Adjusted P Value	B-?
								isotype vs. PBS	-0.4978	-9.612 to 8.617	No	ns	0.9998	A	PBS
								isotype vs. VHH-72	-15.88	-25.44 to -6.317	Yes	***	0.0002	C	VHH-72
								isotype vs. 1d	-11.21	-20.32 to -2.091	Yes	**	0.0093	D	1d
								isotype vs. 05	-19.35	-28.46 to -10.23	Yes	****	<0.0001	E	5
								isotype vs. MRed05	-19.89	-29.01 to -10.78	Yes	****	<0.0001	F	MRed05
								isotype vs. SR01	-11.08	-20.19 to -1.962	Yes	*	0.0103	G	SR01
								isotype vs. S2A3	-14.33	-23.89 to -4.771	Yes	***	0.001	H	S2A3
								isotype vs. 1d/MRed05	-18.94	-28.05 to -9.825	Yes	****	<0.0001	I	1d/MRed05
								isotype vs. 1d/SR01	-15.72	-24.84 to -6.609	Yes	***	0.0001	J	1d/SR01
								Test details	Mean 1	Mean 2	Mean Diff.	SE of diff.	n1	n2	q	DF
								isotype vs. PBS	-12.59	-12.1	-0.4978	3.261	6	6	0.1526	48
								isotype vs. VHH-72	-12.59	3.283	-15.88	3.421	6	5	4.641	48
								isotype vs. 1d	-12.59	-1.388	-11.21	3.261	6	6	3.436	48
								isotype vs. 05	-12.59	6.755	-19.35	3.261	6	6	5.933	48
								isotype vs. MRed05	-12.59	7.301	-19.89	3.261	6	6	6.1	48
								isotype vs. SR01	-12.59	-1.517	-11.08	3.261	6	6	3.396	48
								isotype vs. S2A3	-12.59	1.737	-14.33	3.421	6	5	4.189	48
								isotype vs. 1d/MRed05	-12.59	6.346	-18.94	3.261	6	6	5.807	48
								isotype vs. 1d/SR01	-12.59	3.13	-15.72	3.261	6	6	4.821	48

## Sheet: Figure 6d
Fig. 6d:
Weight change (%) vs. Virus titer
		data extracted from Fig. 6a	data extracted from Fig. 6c
	Treatement	Average Log10 virus titer	Average weight change (%)
	PBS	5.83974	-12.0957
	isotype	5.71681	-12.5935
	VHH-72	1.82024	3.28275
	1d	2.7002	-1.38841
	05	0.633308	6.7554
	MRed05	0	7.30128
	SR01	1.90506	-1.51698
	S2A3	3.08854	1.73664
	1d/MRed05	0	6.34558
	1d/SR01	0	3.12985
